# Supplementary material for: The Drosophila G protein-coupled receptor, GulpR, is essential for lipid mobilization in response to nutrient-limitation
Source: PLoS Genet. 2025 Dec 12;21(12):e1011982. doi: 10.1371/journal.pgen.1011982 (PMC12711087; doi:10.1371/journal.pgen.1011982)
Supplement: S1 Table — Driver-only flies were crossed to a Trip control fly line (y sc v). (XLSX) [file pgen.1011982.s008.xlsx]

## Sheet: Contents
S1 Table: Genes differentially regulated in RNAseq of uninfected Tk>GulpRRNAi flies as compared with Tk> driver only flies (Tk>GulpRRNAi /Tk>). Driver-only flies were crossed to a Trip control fly line (y sc v).
Sheet 1: All genes detected with fold change and statistical significance calculated using deseq_salmon
Sheet 2: Genes with padj less than or equal to 0.05 and Log2FC greater than or equal to 1 or less than or equal to -1

## Sheet: Sheet1
id	baseMean	log2FoldChange	lfcSE	stat	pvalue	padj
CG12780	1215.44	-2.48433	0.153217	-16.2145	3.98358e-59	3.78679e-55
Bace	194181	1.84434	0.116731	15.7999	3.11635e-56	1.4812e-52
Cyp4p1	1423.65	-2.02443	0.138906	-14.5741	4.10743e-48	1.30151e-44
Cyp6a14	1418.59	-2.29253	0.174078	-13.1696	1.31324e-39	3.12091e-36
Dscam4	105.045	4.66308	0.380681	12.2493	1.69438e-34	3.22136e-31
Try29F	358.383	-2.55418	0.240675	-10.6126	2.60491e-26	4.12704e-23
Dh31	224.373	-1.9842	0.197601	w	1.00205e-23	1.36078e-20
CNT2	7425.85	1.14494	0.11501	9.95505	2.39692e-23	2.84815e-20
Cyp6a9	1502.59	1.69206	0.179993	9.40066	5.42229e-21	5.72715e-18
NPF	601.208	-1.29047	0.138387	-9.32507	1.10912e-20	1.05433e-17
CG3635	281.505	1.61173	0.18819	8.56439	1.08649e-17	9.38928e-15
CG33926	5215.18	-1.8073	0.212138	-8.51946	1.60292e-17	1.26978e-14
Lcp1	105.165	2.20138	0.283776	7.75745	8.66506e-15	6.33616e-12
CG10725	340.576	-1.79641	0.232661	-7.72112	1.1531e-14	7.82954e-12
CG18180	82906.8	-1.51342	0.201428	-7.51346	5.7584e-14	3.64929e-11
asRNA:CR43767	34.1448	4.59226	0.624946	7.34825	2.0082e-13	1.19312e-10
CG17716	96.1741	2.06998	0.282155	7.33632	2.19551e-13	1.22768e-10
Cyp6a23	4153.09	1.50304	0.208808	7.19821	6.10071e-13	3.22185e-10
pre-rRNA:CR45845	3406.74	4.16535	0.582279	7.15353	8.45732e-13	4.23133e-10
lectin-28C	67.6695	-8.57162	1.22172	-7.01605	2.28229e-12	1.08477e-09
GstO3	3785.24	-0.809489	0.117489	-6.88993	5.58187e-12	2.52673e-09
Ugt35A1	2634.34	-0.981811	0.145131	-6.76498	1.33326e-11	5.7609e-09
CG32368	2431.61	-4.10375	0.609177	-6.73655	1.62191e-11	6.70341e-09
Tk	1546.87	-0.881157	0.131858	-6.6826	2.34742e-11	9.29774e-09
Mdr49	6040.72	0.769139	0.122375	6.28509	3.27659e-10	1.24589e-07
CG13742	40.7807	2.51457	0.413616	6.07949	1.20568e-09	4.40814e-07
CG17470	21.762	-7.87328	1.30387	-6.03838	1.55664e-09	5.48054e-07
Ski6	160.082	1.18544	0.201087	5.89516	3.74318e-09	1.27081e-06
phr	303.246	-1.09035	0.187201	-5.82448	5.72922e-09	1.878e-06
CG31704	503.778	-1.14029	0.199214	-5.72395	1.04073e-08	3.29774e-06
Ilp3	90.3218	-2.30641	0.405628	-5.68603	1.30023e-08	3.98709e-06
CG13117	290.556	-1.58901	0.280183	-5.67133	1.41697e-08	4.20929e-06
CG31886	1213.12	1.26427	0.223679	5.65216	1.58447e-08	4.56425e-06
CG43348	2262.54	-1.36678	0.243488	-5.61334	1.98458e-08	5.54866e-06
MFS14	10153.7	0.853906	0.152344	5.60512	2.08113e-08	5.65236e-06
Mal-B2	86.8794	1.9564	0.349975	5.59012	2.26914e-08	5.99179e-06
CG12970	55.2212	-2.78052	0.502552	-5.53281	3.15141e-08	8.09657e-06
CG2004	1670.85	1.21809	0.222033	5.4861	4.10894e-08	1.02788e-05
CG17047	31.7795	-2.49729	0.455706	-5.48004	4.25225e-08	1.03646e-05
tut	24.2949	3.16389	0.580605	5.44929	5.05715e-08	1.20183e-05
CG5921	3140.32	-0.804682	0.147878	-5.44154	5.28216e-08	1.22469e-05
Npc2e	3589.66	-1.70093	0.313911	-5.41852	6.00955e-08	1.36016e-05
CG43078	8705.09	-0.840567	0.155435	-5.40782	6.3796e-08	1.41034e-05
Uhg5	285.73	1.03636	0.193051	5.36834	7.9465e-08	1.7168e-05
GstE3	2343.24	-1.24163	0.231796	-5.35656	8.48193e-08	1.79176e-05
epsilonTry	97008.3	-0.875877	0.164878	-5.31226	1.08275e-07	2.23752e-05
CG8299	3863.31	-1.34808	0.256851	-5.24848	1.53357e-07	3.10173e-05
CG17570	162.754	1.05122	0.202435	5.19288	2.07064e-07	4.10072e-05
CG9568	25321.1	-1.00435	0.195829	-5.1287	2.91749e-07	5.65994e-05
CG13397	559.468	0.729702	0.142548	5.11898	3.072e-07	5.84048e-05
CG8745	12610.9	1.04091	0.204349	5.09378	3.50989e-07	6.54216e-05
CG44013	634.592	-1.41647	0.280567	-5.04859	4.45085e-07	8.1365e-05
CG18179	2555.95	-1.48589	0.30072	-4.94112	7.76752e-07	0.000136737
CG6283	9427.97	0.96576	0.195448	4.94126	7.76208e-07	0.000136737
CG31091	1739.73	1.58879	0.332877	4.77289	1.81604e-06	0.000303048
CG6277	3705.21	1.44186	0.30172	4.77878	1.76361e-06	0.000303048
Cyp6a8	20.158	2.83163	0.59329	4.77276	1.81714e-06	0.000303048
CG13313	368.133	1.32775	0.281405	4.7183	2.37829e-06	0.000383187
Npc2a	778.696	-0.921524	0.195301	-4.71847	2.37623e-06	0.000383187
CG31975	356.709	1.02345	0.217379	4.70816	2.49964e-06	0.000396026
ple	783.044	0.849376	0.180781	4.69837	2.62244e-06	0.00040867
CG8209	486.822	-0.636794	0.136233	-4.67429	2.94977e-06	0.000448892
Cyp317a1	984.22	-0.648588	0.138809	-4.67254	2.97498e-06	0.000448892
mwh	1207.08	-0.903887	0.194436	-4.64878	3.33909e-06	0.000495959
PGRP-SC1b	12477	-1.10424	0.238066	-4.63836	3.51186e-06	0.000513596
CG31288	5398.79	0.782388	0.171074	4.57339	4.79895e-06	0.000691194
CG8834	61599.9	-0.581157	0.127254	-4.5669	4.94996e-06	0.000702304
asRNA:CR45604	1058.76	0.92793	0.204901	4.52867	5.93562e-06	0.000829764
ref(2)P	10802.1	-0.495602	0.110062	-4.50291	6.70288e-06	0.000923443
mfas	609.189	0.926239	0.206458	4.48633	7.24592e-06	0.000983996
CG31089	365.057	1.43351	0.322078	4.45082	8.5542e-06	0.0011453
CG43349	22611.1	-0.788074	0.177722	-4.43431	9.23678e-06	0.00121951
CG14205	9322.11	-1.25362	0.283709	-4.4187	9.92951e-06	0.00126148
CG14219	518.03	-1.65366	0.373847	-4.42336	9.71792e-06	0.00126148
Sox21a	209.326	-1.16151	0.262893	-4.4182	9.95278e-06	0.00126148
CG11147	414.614	0.884009	0.205824	4.29498	1.74712e-05	0.00218528
Akap200	4901.35	-1.05548	0.246063	-4.28948	1.79092e-05	0.00221097
Drat	4019.57	1.20485	0.283278	4.25325	2.10693e-05	0.00256775
Takl1	1246.26	-0.647023	0.152509	-4.24251	2.21033e-05	0.00265967
CG31689	646.73	0.863929	0.203877	4.2375	2.26023e-05	0.00268571
CG5246	4886.95	-1.0266	0.2434	-4.21773	2.46779e-05	0.00289615
CG42329	118.699	-1.62959	0.387003	-4.2108	2.54464e-05	0.00294992
CG11475	57.0032	1.42606	0.339155	4.20475	2.61366e-05	0.00299343
CG18278	9.30149	-5.68642	1.35415	-4.19924	2.6781e-05	0.00299506
DnaJ-H	688.839	-0.583989	0.139043	-4.20007	2.66837e-05	0.00299506
gammaSnap1	563.89	-0.725252	0.175252	-4.13835	3.49815e-05	0.00386668
to	1618.2	0.846569	0.205202	4.12554	3.69863e-05	0.00404129
CG6271	420.976	1.38231	0.335771	4.1168	3.84163e-05	0.0041032
NT5E-2	434.695	-0.690907	0.167804	-4.11734	3.8327e-05	0.0041032
CG31324	351.647	1.64503	0.400798	4.1044	4.05363e-05	0.00428153
Act88F	38.2497	1.67851	0.409929	4.09463	4.22839e-05	0.00438975
CG18404	32332.8	-0.431478	0.105405	-4.09354	4.24844e-05	0.00438975
CG13893	1966.99	-0.483151	0.118716	-4.0698	4.70527e-05	0.00480949
Eglp2	1379.02	0.619084	0.152261	4.06593	4.78415e-05	0.0048381
DCTN2-p50	1214.21	-0.499185	0.123043	-4.057	4.9708e-05	0.00497393
kek4	10.3027	-3.88772	0.959331	-4.05253	5.06673e-05	0.00501711
CG11658	1801.12	-0.6266	0.155829	-4.02108	5.7931e-05	0.00563947
Cht8	2205.95	1.16616	0.290073	4.02024	5.81389e-05	0.00563947
CG1208	2423.28	1.23026	0.306813	4.00981	6.07665e-05	0.005806
CG40470	14.8747	2.83163	0.706388	4.00861	6.10772e-05	0.005806
betaTub60D	677.2	-1.23219	0.310552	-3.96774	7.25565e-05	0.00682893
Cyp6a13	789.134	-0.626175	0.158214	-3.95776	7.56562e-05	0.00705086
KCNQ	2437.41	-0.601212	0.152803	-3.93456	8.33508e-05	0.00769255
CG2865	1822.92	0.796346	0.203249	3.91807	8.92598e-05	0.00808098
Cyp6g1	8760.38	0.682982	0.174234	3.91992	8.85774e-05	0.00808098
Alp12	3719.52	-0.510079	0.131753	-3.87149	0.000108174	0.00961028
RIOK1	290.312	0.764517	0.197363	3.87366	0.000107213	0.00961028
Nha1	6996.92	-0.454789	0.117841	-3.85934	0.000113692	0.010007
Cpr51A	117.363	-0.909079	0.236211	-3.84858	0.000118802	0.0103609
aop	1696.42	0.506886	0.132808	3.81669	0.000135254	0.0116884
CG15877	122.841	0.792019	0.208329	3.80177	0.000143665	0.0121935
Vps13	4068.02	0.426867	0.112255	3.80265	0.000143155	0.0121935
dpr10	30.3504	-1.855	0.490549	-3.78147	0.000155906	0.0131154
CG10621	2115.2	-0.829355	0.220379	-3.76331	0.000167679	0.0138605
Mur29B	12229.3	-0.919552	0.244304	-3.76397	0.000167236	0.0138605
CG16700	730.438	0.905553	0.240776	3.76098	0.000169247	0.0138695
CG1124	895.612	0.896736	0.239977	3.73676	0.000186406	0.0150167
ry	1042.72	0.612068	0.163771	3.73733	0.000185985	0.0150167
CG9500	12.5606	-2.88182	0.772433	-3.73083	0.000190847	0.0152453
CG33474	11.4891	-2.55929	0.689283	-3.71297	0.000204844	0.0159158
CG6462	234.294	-0.717512	0.193315	-3.71162	0.000205937	0.0159158
CG8229	227.582	1.04704	0.281888	3.71437	0.000203709	0.0159158
CG9004	303.514	0.677466	0.182488	3.71239	0.000205315	0.0159158
CG11180	867.867	0.680435	0.183846	3.70111	0.000214656	0.0164558
CG15111	1155.12	-0.443707	0.120095	-3.69463	0.000220206	0.0167462
bwa	504.857	-0.912526	0.24747	-3.68742	0.000226535	0.0168831
CG13784	8805.35	-0.647409	0.175604	-3.68676	0.000227123	0.0168831
CG32054	3883.83	-0.45193	0.12259	-3.68653	0.000227333	0.0168831
CG9119	1768.07	0.76044	0.206882	3.67572	0.00023718	0.0174778
CG17292	1133.96	0.553409	0.150911	3.66712	0.000245301	0.0179371
alpha-Est9	1689.59	-0.637145	0.174236	-3.6568	0.000255382	0.0183591
CG3764	1248.36	-0.527286	0.144252	-3.65532	0.000256865	0.0183591
phr6-4	23.224	-1.73362	0.474227	-3.65569	0.000256494	0.0183591
Cdc7	542.532	0.702449	0.19235	3.65194	0.000260269	0.0184636
CG4053	1632.23	-0.480417	0.132001	-3.63948	0.000273187	0.0192364
Got1	4261.17	0.388599	0.106954	3.63331	0.000279804	0.0195575
CG31077	9059.27	1.06212	0.294337	3.60853	0.000307938	0.0213669
Indy	5519.46	0.511722	0.14195	3.60494	0.000312228	0.0215075
CG3663	561.688	0.56957	0.158308	3.59785	0.00032086	0.0219432
MtnB	349.035	1.16379	0.32468	3.5844	0.00033785	0.02294
Nost	761.265	-0.781885	0.21934	-3.56472	0.000364244	0.0244858
wat	2124.76	0.708063	0.198692	3.56363	0.000365768	0.0244858
CG6218	514.206	-0.635863	0.178829	-3.5557	0.000376976	0.0249286
cu	886.451	-0.517453	0.145546	-3.55525	0.000377627	0.0249286
cwo	3459.91	0.472427	0.133484	3.53921	0.000401322	0.0261625
Plp	693.928	-0.939143	0.265378	-3.53888	0.000401822	0.0261625
CG42566	9.07869	-3.53073	1.0024	-3.52227	0.00042786	0.0276595
Plekhm1	277.891	-0.572773	0.162776	-3.51878	0.000433544	0.0276595
Spn42Da	2109.08	-0.520107	0.147801	-3.51898	0.000433208	0.0276595
Gal	5413.06	1.00388	0.285589	3.51513	0.000439546	0.0278555
EbpIII	2498.98	0.711098	0.202707	3.50801	0.000451468	0.0284215
CG10550	2620.85	-0.511209	0.146321	-3.49374	0.000476298	0.0297874
Paics	490.701	0.581629	0.166854	3.48586	0.000490554	0.0304785
Amy-d	125318	-0.706803	0.203272	-3.47713	0.000506821	0.0312847
CG13255	2055.09	-0.581761	0.167821	-3.46655	0.000527178	0.0323313
Tina-1	3014.5	0.530351	0.153089	3.46433	0.000531556	0.0323909
CG12301	406.485	0.646465	0.186874	3.45936	0.000541452	0.0327837
path	5980.58	0.423443	0.122897	3.44551	0.000569973	0.0340894
pst	35798.9	-0.383387	0.111275	-3.44541	0.000570188	0.0340894
Pvf1	372.966	-0.921945	0.267875	-3.4417	0.000578077	0.034345
CG43894	66.5147	1.23916	0.360882	3.43368	0.000595445	0.0351571
CG2199	615.377	0.70679	0.206619	3.42074	0.0006245	0.0364202
CG30082	9.71552	-3.1344	0.915946	-3.42203	0.000621552	0.0364202
CG14500	7269.81	-0.727092	0.213039	-3.41296	0.000642624	0.0367999
CG43064	590.819	-0.931275	0.272861	-3.41301	0.000642507	0.0367999
Picot	32107.8	0.5885	0.172422	3.41314	0.000642199	0.0367999
CG18493	29313.1	-0.441251	0.12941	-3.40972	0.000650294	0.0370161
CG14721	360.347	0.659044	0.19347	3.40645	0.000658147	0.0372402
Mat89Ba	445.905	0.611914	0.180223	3.39532	0.000685491	0.0385578
CG30148	33.5169	1.52776	0.451167	3.38625	0.000708556	0.0396208
CG14230	369.102	0.634115	0.187546	3.38112	0.000721916	0.0401318
CG30382	2336.33	-0.492654	0.145879	-3.37714	0.000732435	0.0404798
dia	4508.71	-0.605902	0.179535	-3.37484	0.000738596	0.0405844
CG14210	375.278	0.604718	0.17956	3.36779	0.000757736	0.0413968
CG32407	1806.07	0.568732	0.169069	3.36389	0.000768509	0.0415082
CG8907	9410.5	-0.32376	0.096209	-3.36517	0.000764954	0.0415082
CG10912	22069.6	-0.888189	0.265622	-3.34381	0.000826362	0.0441612
mRF1	142.798	0.774269	0.231566	3.34362	0.000826919	0.0441612
CG13868	3237.47	0.582704	0.174361	3.34194	0.000831941	0.0441812
ringer	1808.98	-0.743624	0.222869	-3.3366	0.000848094	0.0447888
Ppn	473.088	0.549807	0.164943	3.33331	0.000858184	0.0450712
CG32638	1188.22	-0.493403	0.148297	-3.32712	0.000877483	0.0458316
Amy-p	187047	0.538539	0.162107	3.32213	0.000893319	0.0464038
CG6839	14128.4	-0.44091	0.132832	-3.31931	0.000902406	0.046621
CG11741	123.621	1.4287	0.431373	3.31199	0.000926361	0.0475678
Cyp4d1	1209.38	0.536714	0.162117	3.31067	0.00093074	0.0475678
CG10947	170.526	0.631888	0.191107	3.30647	0.000944797	0.0478796
Uhg2	192.22	0.927856	0.280672	3.30584	0.000946915	0.0478796
vib	4006.23	-0.347939	0.105351	-3.30265	0.000957758	0.0481717
CG32335	132.265	0.779479	0.236395	3.29736	0.000975975	0.0485732
CG43134	537.338	1.02245	0.310218	3.2959	0.00098107	0.0485732
CG9555	3130.62	-0.458561	0.139099	-3.29666	0.000978421	0.0485732
CG34324	277665	0.370103	0.112564	3.28794	0.00100924	0.0495191
Fatp1	5429.5	0.530368	0.161326	3.28756	0.00101059	0.0495191
Amyrel	242.337	3.17191	0.967441	3.27866	0.00104302	0.0508459
Hrs	993.783	-0.473349	0.145405	-3.25538	0.00113241	0.0549221
Cpr	6456.97	0.352106	0.108364	3.2493	0.00115688	0.0557228
Peritrophin-15a	8197.2	-0.747772	0.2303	-3.24695	0.00116651	0.0557228
Rip11	3878.75	-0.369885	0.113871	-3.24827	0.00116109	0.0557228
CG13160	250.64	1.37003	0.422854	3.23995	0.00119552	0.0559544
CG13510	11034	-0.619019	0.191082	-3.23954	0.00119723	0.0559544
CG15210	1012.96	-1.04472	0.322252	-3.24194	0.0011872	0.0559544
CG46310	1340.18	0.789598	0.243433	3.24359	0.00118034	0.0559544
CG5645	487.178	0.612982	0.189268	3.23869	0.00120079	0.0559544
Oda	49562.5	-0.434829	0.134333	-3.23696	0.0012081	0.0560205
CG11029	296.552	0.893156	0.276356	3.23191	0.00122967	0.0564699
GstE13	295.353	-0.610673	0.188889	-3.23298	0.00122507	0.0564699
CG11162	998.452	0.609396	0.188805	3.22765	0.00124811	0.0570411
CG4660	66.9035	1.13144	0.35119	3.22172	0.00127424	0.0579565
CG1213	11042.2	0.468784	0.145622	3.21919	0.00128552	0.0581914
mtDNA-helicase	141.906	0.92154	0.286612	3.21529	0.00130315	0.0587095
CG11319	237.419	0.720173	0.22448	3.20818	0.00133576	0.0598951
RpI135	532.77	0.672782	0.209805	3.20671	0.00134264	0.0599209
CG4594	284.391	0.540718	0.16891	3.20123	0.00136844	0.0607868
CG17124	113.87	0.881354	0.275605	3.19789	0.00138435	0.0609243
CG4563	709.288	-0.97497	0.304858	-3.19811	0.00138331	0.0609243
CG9411	47.8381	1.2037	0.377183	3.1913	0.00141633	0.0620445
be	466.634	-0.675562	0.211914	-3.18791	0.00143304	0.0622033
Bka	251.79	0.670616	0.210282	3.18912	0.00142704	0.0622033
ninaE	145.293	-1.36388	0.428284	-3.18453	0.00144991	0.0626493
CDase	5456.62	0.420061	0.1321	3.17987	0.00147339	0.063376
Gclm	4375.38	0.416612	0.131459	3.16913	0.00152897	0.0654702
CG10943	4605.37	-0.756647	0.239015	-3.16568	0.00154719	0.0659532
CG10527	235.512	-0.582918	0.184852	-3.15343	0.00161363	0.0677802
CG1785	855.373	0.62069	0.196659	3.15617	0.00159856	0.0677802
lectin-24A	2203.81	-0.799888	0.253728	-3.15254	0.00161857	0.0677802
sktl	2574.73	-0.491961	0.15594	-3.15481	0.00160602	0.0677802
CG6659	5055.26	-0.358677	0.113959	-3.14742	0.00164716	0.0686752
nolo	113.875	0.853618	0.271805	3.14055	0.00168631	0.0700001
Vm26Aa	11.826	-4.00225	1.27559	-3.13758	0.00170351	0.0704069
CG43774	3926.96	-0.327932	0.104766	-3.13014	0.00174721	0.0715903
Ip259	5986.06	0.663067	0.21179	3.13078	0.00174345	0.0715903
Ttd14	3592.49	0.598623	0.191445	3.12686	0.00176683	0.0720838
CG42747	42.3212	-1.11708	0.357479	-3.12489	0.0017787	0.0722576
CG32302	1312.61	-0.789977	0.252964	-3.12288	0.0017909	0.0724437
CG13482	11368.4	-0.793632	0.254251	-3.12146	0.00179959	0.0724867
Had1	1316.48	0.649888	0.208374	3.11886	0.00181552	0.0728198
bmm	3772.44	0.768996	0.247297	3.10961	0.00187336	0.0743675
Eglp4	1731.4	-0.317431	0.102102	-3.10894	0.00187757	0.0743675
lectin-37Da	5987.05	-0.937429	0.301379	-3.11046	0.00186793	0.0743675
Cyp6a20	174.478	0.665356	0.214207	3.10613	0.00189551	0.0747666
CG9747	150.086	1.07391	0.346211	3.1019	0.00192286	0.0755318
CG43055	6110.81	0.600784	0.193771	3.10049	0.00193203	0.0755797
CG5728	1110.28	0.630757	0.203528	3.09912	0.00194095	0.0756174
JhI-21	426.905	0.430669	0.139245	3.09288	0.00198227	0.0769122
CAH3	2160.96	-0.334215	0.10811	-3.09142	0.00199202	0.0769762
CG17192	67388.9	-0.656414	0.212572	-3.08796	0.00201536	0.0775627
Art3	364.703	0.626361	0.203091	3.08414	0.00204143	0.0776233
CG13325	2960.27	-0.831299	0.269451	-3.08516	0.0020344	0.0776233
CG5707	1298.15	0.735503	0.23844	3.08464	0.00203796	0.0776233
CG6565	601.997	0.474417	0.153998	3.08068	0.0020653	0.0779076
inaE	253.394	-0.722335	0.234425	-3.08131	0.00206093	0.0779076
rdgB	374.923	0.580544	0.188694	3.07665	0.0020934	0.0786556
AnxB9	1795.45	-0.66089	0.215532	-3.06632	0.00216709	0.0801569
cora	4933.72	-0.590311	0.192322	-3.06939	0.00214494	0.0801569
fbl	4206.89	0.347315	0.113263	3.06643	0.00216629	0.0801569
l(3)07882	476.87	0.574624	0.187339	3.06729	0.0021601	0.0801569
CG9896	14492.6	-0.492189	0.161159	-3.05407	0.00225762	0.083182
CG15096	11928.4	0.603991	0.197871	3.05246	0.00226977	0.0833067
Tep4	2486.18	-0.454553	0.149117	-3.04829	0.00230149	0.0841461
gas	899.08	-0.425155	0.139655	-3.04432	0.00233206	0.0849369
Thd1	1203.01	0.423646	0.139282	3.04163	0.002353	0.0853727
CG14907	606.214	-0.623852	0.205316	-3.0385	0.00237763	0.0859381
brwl	490.939	0.547539	0.180551	3.0326	0.00242456	0.0871185
CG31381	105.246	0.720699	0.237779	3.03096	0.00243778	0.0871185
Dh31-R	1212.74	-0.508319	0.167698	-3.03115	0.00243625	0.0871185
Atg18b	610.512	-0.617253	0.204128	-3.02385	0.00249581	0.0888583
cpo	1442.36	-0.507704	0.168537	-3.01243	0.00259167	0.0919268
CG31463	2283.12	0.488843	0.162379	3.0105	0.00260814	0.0919366
Oatp58Db	26.7227	2.2252	0.739236	3.01014	0.00261129	0.0919366
NAAT1	5437.46	-0.419683	0.139672	-3.00478	0.00265771	0.0932258
Cyp6d2	310.791	0.463093	0.154258	3.00207	0.00268147	0.0937133
Gprk1	1031.45	-0.321481	0.107329	-2.9953	0.00274176	0.0954695
scb	7986.32	-0.527093	0.176122	-2.99278	0.00276451	0.0955884
Vha36-1	11585.1	-0.352817	0.117893	-2.99269	0.00276529	0.0955884
CG1360	86.7698	0.89513	0.299444	2.9893	0.00279614	0.0960721
CG32107	1197.51	-0.762739	0.255187	-2.98894	0.00279949	0.0960721
Ipk2	478.978	-0.406198	0.136069	-2.98524	0.0028336	0.0968929
CG13059	23.6724	1.62208	0.544608	2.97845	0.00289715	0.0969728
CG32137	3145.92	-0.37003	0.124218	-2.97889	0.00289293	0.0969728
MRP	6140.76	0.341388	0.114602	2.9789	0.00289285	0.0969728
Npc1b	8542.36	-0.733826	0.246268	-2.97978	0.00288452	0.0969728
Npc2f	5902.7	-0.387528	0.129881	-2.98372	0.0028477	0.0969728
srl	1093.79	0.632073	0.2121	2.98006	0.00288188	0.0969728
CG3823	82.3171	-0.763191	0.25641	-2.97645	0.00291609	0.0971856
Trim9	1248.69	-0.496372	0.166813	-2.97562	0.00292395	0.0971856
Drice	604.801	-0.432212	0.145411	-2.97235	0.00295525	0.0978838
CG11178	554.459	-0.399755	0.134653	-2.96877	0.00298995	0.0983475
Nopp140	1849.77	0.506939	0.170696	2.96983	0.0029796	0.0983475
CG4734	10047.3	-0.540371	0.182218	-2.96553	0.00302163	0.0990468
CG6765	13.5066	1.96184	0.663157	2.95833	0.00309312	0.101042
Eaat1	3792.96	-0.385431	0.13038	-2.95621	0.00311441	0.101043
RNASEK	5216.4	-0.357026	0.120734	-2.95713	0.00310514	0.101043
CG10062	1465.22	0.41234	0.139542	2.95496	0.00312714	0.101111
asRNA:CR45885	78.5261	0.89607	0.304602	2.94177	0.00326343	0.104444
CG31974	8887.94	0.402038	0.136576	2.94368	0.00324331	0.104444
CG8031	955.725	-0.509713	0.173327	-2.94075	0.00327417	0.104444
key	1393.58	-0.438226	0.148963	-2.94184	0.00326271	0.104444
lncRNA:CR46268	178.687	0.556212	0.189319	2.93797	0.00330367	0.105032
VhaSFD	16318.1	-0.299747	0.102153	-2.9343	0.00334303	0.105929
CG31663	179.414	0.598784	0.204222	2.93202	0.00336761	0.106161
Rpt1	2369.03	-0.312221	0.106503	-2.93156	0.00337268	0.106161
CG10472	106666	-0.298465	0.101945	-2.92771	0.00341472	0.10637
CG18635	990.596	-0.514516	0.17577	-2.92721	0.0034202	0.10637
lncRNA:CR45793	64.7852	-0.897941	0.306502	-2.92964	0.00339354	0.10637
Mtpalpha	2866.56	-0.332661	0.113658	-2.92686	0.00342407	0.10637
Cyp12a4	14292.2	0.438582	0.150126	2.92142	0.00348436	0.10789
CG8925	1250.64	0.587796	0.201291	2.92012	0.00349893	0.10799
CG30486	21.9097	-1.75877	0.604445	-2.90972	0.00361752	0.110573
CG7381	4452.97	-0.704227	0.242026	-2.90972	0.00361752	0.110573
FucTA	46.2836	-1.06954	0.367401	-2.91111	0.00360151	0.110573
CG9630	273.145	0.522783	0.180802	2.89146	0.00383457	0.116832
Cyp12d1-d	1248.97	0.739311	0.256201	2.88567	0.00390581	0.11847
Thor	14719.7	-0.786167	0.272495	-2.88507	0.00391327	0.11847
CG1572	1206.2	-0.709853	0.246367	-2.88128	0.00396066	0.119083
CG7149	981.779	0.495692	0.172006	2.88182	0.0039538	0.119083
emp	991.765	0.382943	0.132946	2.88045	0.0039711	0.119083
Pak	3065.08	-0.399384	0.138783	-2.87776	0.00400505	0.119723
CG5009	2399.46	0.787865	0.273982	2.87561	0.00403251	0.120166
GNBP-like3	15.287	2.1065	0.733286	2.87268	0.00407006	0.120906
Cyp6a2	139.284	0.844606	0.294605	2.86691	0.004145	0.12243
U3-55K	181.381	0.627141	0.218764	2.86675	0.00414712	0.12243
mRpL55	141.332	-0.591106	0.206403	-2.86384	0.00418539	0.123177
CG15739	1716.26	-0.451222	0.157851	-2.85853	0.00425607	0.124474
l(2)gd1	895.601	-0.344109	0.120419	-2.85759	0.00426872	0.124474
wcd	306.638	0.698468	0.244412	2.85775	0.00426652	0.124474
CG15706	1574.74	-0.546323	0.191431	-2.85389	0.00431871	0.125546
CG8668	1332.15	-0.439863	0.154344	-2.84988	0.00437356	0.126753
E(spl)m6-BFM	71.4173	1.66927	0.586105	2.84806	0.00439861	0.127092
Ccm3	2526.39	-0.345171	0.12137	-2.84395	0.00445586	0.127968
Def	43.5027	-1.73815	0.61104	-2.84458	0.00444697	0.127968
CG18178	378.425	0.572363	0.201835	2.83579	0.00457121	0.130885
Cp1	11107.9	-0.326911	0.11535	-2.83408	0.00459584	0.131151
kz	304.293	0.717285	0.253206	2.83281	0.00461407	0.131151
Lip3	90.3068	3.73975	1.32042	2.83224	0.00462226	0.131151
Oatp33Eb	5700.32	-0.450168	0.158996	-2.83132	0.00463569	0.131151
ATPsynE	4051.51	-0.340563	0.12034	-2.83001	0.0046546	0.131296
UQCR-Q	2226	-0.322227	0.114009	-2.82634	0.00470828	0.132417
CG4951	60.0101	-0.84369	0.298727	-2.82429	0.00473861	0.132877
CG14630	4267	-0.454362	0.161331	-2.81633	0.00485761	0.13493
CG31259	5561.62	0.393677	0.139719	2.81765	0.00483772	0.13493
Mybbp1A	431.675	0.570152	0.202496	2.81562	0.00486839	0.13493
Roe1	719.905	0.391769	0.139142	2.8156	0.00486862	0.13493
Fim	17038.7	-0.427478	0.151969	-2.81293	0.00490931	0.135611
sun	2376.51	-0.412276	0.146607	-2.81211	0.00492172	0.135611
Mtr4	660.933	0.49883	0.17767	2.80763	0.0049908	0.137117
CG17264	298.179	-0.843736	0.300642	-2.80645	0.00500908	0.137215
Cht5	80.8719	1.10701	0.394579	2.80554	0.00502323	0.137215
CG46339	1609.77	-0.620411	0.221922	-2.79563	0.00517994	0.14109
CG15649	53.7647	1.29807	0.465409	2.7891	0.00528542	0.143552
CG6908	1275.13	0.625588	0.225098	2.77918	0.00544967	0.147591
Dg	1705.3	-0.36086	0.129946	-2.77701	0.00548612	0.148156
DptA	45.601	-2.13022	0.767411	-2.77585	0.0055058	0.148267
CG7582	188.502	0.602931	0.217311	2.7745	0.00552861	0.14846
ATP6AP2	15374.5	-0.330265	0.11912	-2.77255	0.00556195	0.148517
cib	6541.79	-0.511314	0.184401	-2.77283	0.00555708	0.148517
CG18585	8042.41	-0.443794	0.16036	-2.76749	0.0056489	0.149051
CG18600	363.34	0.565311	0.204264	2.76756	0.00564784	0.149051
Jon74E	751.657	-0.628998	0.227335	-2.76683	0.00566038	0.149051
Tspo	2926.59	-0.444514	0.160604	-2.76776	0.00564423	0.149051
Vha13	21855.5	-0.387536	0.139892	-2.77025	0.00560139	0.149051
Baldspot	5665.44	-0.518857	0.187783	-2.76306	0.00572614	0.149763
CG3594	190.776	0.588822	0.21313	2.76274	0.00573182	0.149763
Ugt37A1	266.574	0.86177	0.311944	2.76258	0.00573466	0.149763
Nep1	2022.32	0.564528	0.204417	2.76165	0.00575102	0.149779
CG11737	987.241	0.435152	0.157756	2.75839	0.00580864	0.150591
Shrm	2757.52	-0.465776	0.168876	-2.7581	0.00581388	0.150591
CG16854	98.7439	-0.816033	0.297541	-2.7426	0.00609557	0.157458
CG8664	134.562	-0.661	0.241323	-2.73907	0.00616132	0.158725
CG13185	1954.23	0.591312	0.216578	2.73025	0.00632854	0.160129
CG13773	118.951	0.731359	0.26796	2.72936	0.00634578	0.160129
CG4666	175.364	-0.551177	0.201681	-2.73291	0.00627771	0.160129
CG5335	1875.76	-0.32527	0.118941	-2.73472	0.00624336	0.160129
Nplp2	419.167	-0.598834	0.219331	-2.73027	0.00632823	0.160129
Obp56d	15.7483	-1.93321	0.708367	-2.72911	0.0063506	0.160129
Rho1	12440.7	-0.363818	0.13329	-2.72953	0.00634253	0.160129
TTLL4A	791.997	0.40316	0.147568	2.73202	0.00629469	0.160129
Asap	1950.75	-0.488712	0.179315	-2.72544	0.00642151	0.161489
Vha44	22144.9	-0.27959	0.10268	-2.72292	0.00647071	0.162297
Elp2	429.31	0.425981	0.156683	2.71875	0.00655288	0.163925
CG15818	2559.63	0.436479	0.161004	2.71098	0.00670852	0.164194
CG32695	490.922	0.48153	0.177554	2.71202	0.00668746	0.164194
CG32751	1681.47	-0.781093	0.288295	-2.70935	0.00674145	0.164194
CG33172	156.146	0.636309	0.234191	2.71705	0.00658665	0.164194
CG3719	1450.9	-0.467056	0.172184	-2.71254	0.00667704	0.164194
CG3817	168.982	0.687572	0.253663	2.71057	0.00671669	0.164194
CG7737	396.152	0.492232	0.181463	2.71258	0.00667617	0.164194
CG9498	4919.66	0.716531	0.264573	2.70826	0.00676374	0.164194
COX5B	5404.57	-0.30467	0.112487	-2.7085	0.00675887	0.164194
Idgf3	350.983	0.738703	0.272795	2.70791	0.00677087	0.164194
Npc2c	170.589	-0.854745	0.315382	-2.71019	0.00672453	0.164194
RluA-2	176.929	0.55092	0.203294	2.70997	0.00672895	0.164194
CG8545	1589.48	0.593938	0.220092	2.69859	0.00696346	0.168007
Mdr50	11763.5	0.290647	0.107685	2.69904	0.00695403	0.168007
CG11076	1327.66	0.367675	0.136442	2.69474	0.00704438	0.169529
Cp36	6.42516	-3.55932	1.32328	-2.68977	0.0071502	0.171641
CG30269	1032.01	-0.457899	0.170342	-2.68812	0.00718548	0.172053
CG10341	355.525	0.527018	0.196545	2.68141	0.00733124	0.172502
CG13102	2903.69	-0.411332	0.15337	-2.68196	0.00731926	0.172502
CG17571	43691.3	-0.489277	0.182332	-2.68344	0.00728683	0.172502
CG8093	12081.6	0.649086	0.241952	2.6827	0.00730296	0.172502
FoxK	846.367	0.432047	0.160908	2.68505	0.00725179	0.172502
Sema1a	58.1888	-0.873037	0.325336	-2.68349	0.00728579	0.172502
Zip99C	3180.05	-0.63649	0.237135	-2.68408	0.00727301	0.172502
px	1893.91	0.547836	0.204535	2.67844	0.00739662	0.173183
Sox14	766.102	-0.454085	0.169488	-2.67916	0.00738067	0.173183
CG13654	257.66	-0.725226	0.270974	-2.67636	0.00744258	0.173831
CG12766	994.983	0.630111	0.235576	2.67477	0.00747799	0.174064
l(2)k01209	560.189	0.398762	0.14911	2.67427	0.00748918	0.174064
CG4554	837.564	0.455056	0.170376	2.6709	0.00756487	0.175216
Ice1	207.392	0.522383	0.195618	2.67042	0.00757561	0.175216
bys	498.485	0.541392	0.202924	2.66795	0.00763154	0.175295
CG11912	7519.65	-0.812656	0.304868	-2.6656	0.00768505	0.175295
CG32039	750.896	-0.376509	0.141258	-2.6654	0.00768969	0.175295
CG9253	869.751	0.531157	0.199021	2.66885	0.00761104	0.175295
Cp38	6.7522	-2.7014	1.01297	-2.66682	0.00765727	0.175295
Obp49a	5.73847	3.00066	1.12486	2.66759	0.00763975	0.175295
CG12499	1024.34	0.394331	0.148157	2.66157	0.00777781	0.17688
Trl	1318.92	0.322296	0.121139	2.66055	0.0078013	0.176991
Acbp3	8330.49	-0.808587	0.304211	-2.65798	0.00786098	0.177647
CG9246	822.909	0.511735	0.192548	2.6577	0.0078676	0.177647
CG13751	473.994	-0.432712	0.162993	-2.65479	0.00793589	0.178322
CG31086	9886.36	-0.630939	0.237718	-2.65415	0.00795091	0.178322
CG5111	33.8529	-1.20176	0.453076	-2.65244	0.00799129	0.178322
CG9003	1135.27	-0.369451	0.139257	-2.65301	0.00797785	0.178322
CG9394	11630.2	0.344576	0.12986	2.65344	0.00796753	0.178322
CG12325	420.599	0.578468	0.218741	2.64453	0.00818048	0.17995
Gdap1	61.6563	-0.981137	0.370983	-2.64469	0.00817646	0.17995
Gk2	1744.82	-0.366796	0.138676	-2.64498	0.00816965	0.17995
lncRNA:CR45314	80.106	-1.11813	0.422918	-2.64386	0.00819674	0.17995
Pdk1	6419.95	0.781901	0.295586	2.64526	0.00816285	0.17995
VhaAC39-1	16972.8	-0.32165	0.121481	-2.64773	0.00810347	0.17995
yip7	410286	-0.550168	0.207966	-2.64547	0.00815772	0.17995
CG10103	1636.75	-0.457079	0.17295	-2.64283	0.00822156	0.180079
CG4364	3911.16	0.650247	0.246336	2.63967	0.00829867	0.18135
Bdp1	470.498	0.440746	0.167023	2.63883	0.00831916	0.181381
CG30059	4.84356	3.71329	1.4083	2.63672	0.00837114	0.18168
CG6051	2794.71	-0.510046	0.193396	-2.63731	0.00835666	0.18168
ND-AGGG	3177.52	-0.338123	0.128331	-2.63476	0.00841964	0.182317
CG15561	160.536	0.650152	0.247119	2.63093	0.00851522	0.183135
crq	3062.29	0.303273	0.115223	2.63206	0.00848696	0.183135
Rrp45	119.783	0.661389	0.251379	2.63105	0.0085122	0.183135
CG31715	931.586	-0.487534	0.185428	-2.62924	0.00855763	0.183484
cnn	149.379	-0.547983	0.208458	-2.62875	0.00857003	0.183484
CG3735	369.865	0.444125	0.169067	2.62692	0.00861624	0.184058
RtGEF	971.268	-0.500113	0.190513	-2.62509	0.00866249	0.184631
CG7191	527.591	-0.541139	0.206284	-2.62327	0.00870906	0.185209
CG5589	195.963	0.583993	0.223015	2.61862	0.00882853	0.187
RhoGAP54D	105.612	-0.937726	0.358121	-2.61847	0.00883263	0.187
p38c	958.263	-0.576371	0.220252	-2.61687	0.00887389	0.187456
rempA	42.0389	-1.66598	0.637115	-2.61488	0.00892599	0.188138
Cyp12d1-p	2820.98	0.586182	0.224343	2.61288	0.00897835	0.188824
WASp	3680.65	-0.427066	0.163853	-2.60639	0.00915009	0.192011
AGO2	5559.49	-0.268322	0.10298	-2.60558	0.00917179	0.192042
LManV	69938	0.586666	0.225416	2.60259	0.00925222	0.1933
CG2972	616.623	0.435143	0.167484	2.59811	0.00937383	0.193391
GATAe	3321.1	0.553958	0.21323	2.59794	0.00937862	0.193391
Myo31DF	11382.6	-0.323159	0.124278	-2.6003	0.00931432	0.193391
nop5	1841.39	0.57297	0.220268	2.60124	0.00928881	0.193391
Plzf	125.332	-0.602372	0.231755	-2.59918	0.00934481	0.193391
Tsp42Ef	858.449	-0.611115	0.23509	-2.59949	0.00933618	0.193391
Muc55B	358.768	-0.621255	0.239333	-2.59578	0.00943765	0.193411
Rel	5568.85	-0.56487	0.217581	-2.59614	0.00942781	0.193411
wech	759.26	0.359301	0.138423	2.59567	0.00944062	0.193411
CG5945	126.62	1.0814	0.416949	2.5936	0.00949763	0.193744
Ndae1	3459.54	-0.414759	0.159886	-2.59409	0.00948412	0.193744
CG11686	1021.34	-0.605728	0.233772	-2.5911	0.00956697	0.19391
Dhap-at	874.492	-0.741897	0.286207	-2.59217	0.00953736	0.19391
Jafrac1	9396.55	-0.414364	0.159899	-2.5914	0.00955862	0.19391
CG7839	751.056	0.430805	0.166391	2.58911	0.00962245	0.194245
I-2	676.511	-0.363363	0.140347	-2.58904	0.00962436	0.194245
CG3808	379.792	0.548974	0.212128	2.58794	0.00965518	0.194454
Jon66Cii	709.919	-1.43633	0.555216	-2.58698	0.00968201	0.194582
AhcyL2	787.014	0.479611	0.185794	2.5814	0.00983994	0.197339
shep	7554.25	-0.563342	0.21846	-2.57869	0.00991752	0.198059
Vps60	1191.96	-0.382553	0.148317	-2.5793	0.00989996	0.198059
ND-MLRQ	6085.66	-0.381199	0.148109	-2.57378	0.0100594	0.200472
CG5910	1179.04	-0.61249	0.238325	-2.56998	0.0101705	0.202261
Pgant3	401.319	-0.585599	0.228158	-2.56663	0.0102692	0.203797
CG17272	2959.34	-0.307981	0.1201	-2.56438	0.0103359	0.203899
CG4363	15580.7	0.464059	0.18097	2.56429	0.0103387	0.203899
cype	3662.07	-0.346407	0.135075	-2.56455	0.0103308	0.203899
MtnE	2801.73	-0.432	0.168517	-2.56355	0.0103609	0.203914
LysE	1269.45	-0.523958	0.204508	-2.56204	0.0104058	0.204354
Nazo	3046.94	-0.808227	0.315548	-2.56135	0.0104267	0.204354
ND-20L	5.63012	3.26548	1.27597	2.55922	0.0104907	0.204354
nub	3931.42	-0.625416	0.244306	-2.55997	0.0104683	0.204354
VhaM9.7-b	8984.05	-0.385211	0.150487	-2.55975	0.0104746	0.204354
Jon66Ci	4515.98	-1.2838	0.501985	-2.55745	0.0105441	0.204974
Pus1	243.449	0.462694	0.180982	2.55657	0.0105711	0.205079
asRNA:CR43468	60.146	-0.77993	0.305434	-2.55351	0.0106643	0.206047
CG5618	3505.26	-0.31909	0.124952	-2.55371	0.0106583	0.206047
Cat	9464.85	0.391689	0.153623	2.54968	0.0107823	0.206894
CG5151	2525.14	-0.416776	0.1634	-2.55065	0.0107523	0.206894
GMF	806.394	-0.42081	0.164944	-2.55122	0.0107347	0.206894
oys	3608.09	-0.301476	0.11826	-2.54926	0.0107952	0.206894
capu	3001.38	-0.431073	0.169148	-2.5485	0.0108186	0.206924
CG5157	265.949	-0.581759	0.228689	-2.54388	0.0109628	0.208842
VhaPPA1-1	12216.3	-0.277121	0.108929	-2.54405	0.0109574	0.208842
Clic	7153.92	-0.397698	0.15639	-2.54299	0.0109907	0.208956
Cad86C	74.3692	-1.01772	0.400924	-2.53842	0.0111353	0.210442
GstE1	803.848	-0.831843	0.327555	-2.53955	0.0110996	0.210442
Tsr1	1686.05	0.4525	0.178231	2.53884	0.011122	0.210442
CG11050	3519.94	0.317815	0.125481	2.53277	0.0113165	0.213441
Arr2	47.9063	-1.09236	0.431848	-2.52949	0.0114227	0.21369
ppan	267.789	0.579841	0.229057	2.53143	0.0113598	0.21369
SH3PX1	1674.71	-0.38155	0.150868	-2.52903	0.0114379	0.21369
Unc-115a	5560.28	-0.344383	0.136085	-2.53064	0.0113855	0.21369
UQCR-14	3892.3	-0.347835	0.137544	-2.5289	0.0114421	0.21369
CG9682	13480.5	-0.457523	0.180983	-2.52799	0.0114719	0.213827
CG18135	9641.66	0.510703	0.20231	2.52436	0.011591	0.215625
Dbp73D	217.695	0.491065	0.194962	2.51877	0.0117764	0.218646
CG8329	4.82108	-3.13828	1.24709	-2.51649	0.0118529	0.219637
CG1738	89.6918	0.613176	0.244129	2.51169	0.0120155	0.220076
CG33785	59.0623	0.713897	0.283927	2.51437	0.0119245	0.220076
CG33786	59.0623	0.713897	0.283927	2.51437	0.0119245	0.220076
LysB	675.231	-0.574934	0.228843	-2.51235	0.011993	0.220076
ND-B12	1476.39	-0.345203	0.137427	-2.5119	0.0120082	0.220076
Prat	401.717	0.34521	0.137374	2.51293	0.0119734	0.220076
CG44251	3119.4	-0.510532	0.203323	-2.51095	0.0120408	0.220114
CG9512	528.111	0.625689	0.249496	2.50781	0.0121484	0.221655
CG10237	236.244	0.644748	0.257386	2.50499	0.0122456	0.222575
CG18324	854.108	-0.308124	0.122993	-2.50521	0.0122377	0.222575
CG3987	16208.4	-0.443604	0.177311	-2.50184	0.0123549	0.223841
CG9300	383.036	0.444145	0.177542	2.50163	0.0123624	0.223841
Vha14-1	7053.19	-0.421402	0.168578	-2.49974	0.0124283	0.224607
Ddc	274.263	0.431389	0.17263	2.49892	0.0124571	0.2247
CG8306	1088.97	0.367738	0.147235	2.49762	0.012503	0.225102
CG13551	4553.83	-0.311101	0.124685	-2.4951	0.0125923	0.225854
CG4607	6619.41	0.444353	0.178085	2.49518	0.0125895	0.225854
CG5789	1727.84	-0.401054	0.160841	-2.49348	0.0126497	0.226455
VhaAC45	25452.7	-0.27311	0.109576	-2.49242	0.0126876	0.226708
betaTry	326737	-0.263849	0.105947	-2.4904	0.0127601	0.227575
CG44014	6191.8	-0.635326	0.255313	-2.48842	0.0128314	0.228417
cindr	4726.4	-0.316959	0.127436	-2.48719	0.0128756	0.228776
pre-rRNA:CR45846	36368.8	-0.617538	0.248363	-2.48643	0.0129031	0.228838
CG14495	1075.29	-0.498451	0.200726	-2.48324	0.0130194	0.23047
stai	302.288	0.606191	0.244228	2.48207	0.0130622	0.230797
aralar1	2751.71	0.37654	0.151785	2.48075	0.0131106	0.231061
CG30345	1034.33	-0.33381	0.134654	-2.47902	0.0131743	0.231061
CG6689	179.719	0.527733	0.212825	2.47965	0.013151	0.231061
Ns3	686.213	0.484149	0.195201	2.48025	0.013129	0.231061
Aatf	359.075	0.503546	0.20341	2.47553	0.0133039	0.23139
COX8	2567.43	-0.294296	0.118818	-2.47687	0.0132539	0.23139
Nmda1	2447.26	-0.3325	0.134311	-2.47561	0.013301	0.23139
Rrp46	144.846	0.535347	0.216181	2.47638	0.0132722	0.23139
Vps2	929.168	-0.405649	0.163883	-2.47524	0.0133148	0.23139
CG17855	1919.1	-0.274785	0.11108	-2.47376	0.01337	0.231599
shrb	2118.75	-0.35109	0.141934	-2.47361	0.0133755	0.231599
CG31869	208.15	-0.639365	0.259089	-2.46774	0.0135969	0.233867
CTPsyn	735.076	0.45948	0.18621	2.46753	0.0136049	0.233867
robo1	401.504	-0.366129	0.148303	-2.46878	0.0135574	0.233867
vito	153.806	0.504456	0.204381	2.46821	0.0135791	0.233867
CG16812	320.245	0.39696	0.160982	2.46586	0.0136683	0.23411
CG5767	12498.2	-0.451105	0.18292	-2.46614	0.0136578	0.23411
Sema2b	38.1756	-1.04586	0.424274	-2.46505	0.0136992	0.234218
Ugt49C1	304.962	0.404495	0.164202	2.4634	0.0137625	0.234877
Vm34Ca	18.2509	-5.17204	2.10272	-2.45969	0.0139056	0.236894
MESR3	1614.91	-0.471615	0.192047	-2.45573	0.01406	0.238694
Vha26	52044.6	-0.277981	0.113199	-2.45569	0.0140615	0.238694
ND-B17.2	1510.18	-0.304258	0.123933	-2.45502	0.0140877	0.238713
CG1265	758.378	-0.4411	0.179919	-2.45165	0.0142202	0.240529
CG43739	151.556	0.637199	0.260104	2.44979	0.014294	0.241348
CG3045	92.3749	0.688202	0.281003	2.44909	0.0143218	0.241389
Adgf-A	6660.28	0.491038	0.200611	2.44771	0.0143768	0.241886
MESK2	1975.66	-0.252078	0.103014	-2.44703	0.0144039	0.241914
Arp1	2071.78	-0.350335	0.143207	-2.44636	0.0144306	0.241935
CG12374	1.5609e+06	-0.468705	0.191978	-2.44145	0.0146283	0.244385
CG44250	13553	-0.432789	0.177313	-2.44082	0.0146539	0.244385
Prp18	136.045	0.491706	0.20141	2.44132	0.0146337	0.244385
Snx6	1522.83	-0.315714	0.12941	-2.43965	0.0147016	0.244752
CG10672	1273.14	0.395141	0.162109	2.43749	0.0147894	0.245784
cv-2	226.018	-0.567219	0.233036	-2.43404	0.0149312	0.247013
Mcad	11279.6	-0.653755	0.268483	-2.435	0.0148919	0.247013
Nup205	333.929	0.352033	0.144644	2.4338	0.0149413	0.247013
CG17574	7386.3	-0.314692	0.129352	-2.43283	0.0149814	0.247127
lqf	3891.61	-0.281629	0.115784	-2.43237	0.0150002	0.247127
CG9799	611.366	0.41464	0.17059	2.43063	0.0150727	0.247891
CG12288	150.559	0.753122	0.310028	2.42921	0.015132	0.248436
CG1234	547.997	0.502747	0.207095	2.42762	0.0151984	0.249097
CG7589	1022.02	-0.538906	0.222249	-2.42478	0.0153175	0.250617
Jheh2	1911.39	0.297885	0.122965	2.42253	0.0154128	0.251743
COX7A	6215.27	-0.312936	0.129309	-2.42006	0.0155178	0.25259
Damm	9871.17	-0.68017	0.280983	-2.42068	0.0154916	0.25259
elg1	198.194	0.449377	0.185814	2.41843	0.0155879	0.253296
edl	157.737	-0.538434	0.222836	-2.41628	0.0156801	0.2542
levy	5599.42	-0.297056	0.122959	-2.41589	0.015697	0.2542
CG15385	245.809	0.466217	0.193144	2.41383	0.0157858	0.254771
CG34040	916.365	2.27669	0.943056	2.41416	0.0157714	0.254771
plum	133.436	-0.734882	0.3048	-2.41103	0.0159076	0.2563
CG42700	959.719	-0.517928	0.21518	-2.40695	0.0160864	0.258744
CG32379	283.035	-0.409795	0.170357	-2.40551	0.0161501	0.259329
CG8611	410.541	0.530566	0.220647	2.4046	0.0161903	0.259536
CG31729	3864.26	-0.284826	0.118567	-2.40223	0.0162956	0.260346
CG8939	843.515	0.531038	0.221031	2.40255	0.0162813	0.260346
CG14744	15.1413	-1.42484	0.593506	-2.40071	0.0163631	0.260844
CG7889	169.008	0.446167	0.18588	2.4003	0.0163816	0.260844
mrj	1543.25	-0.355903	0.148388	-2.39846	0.016464	0.261718
CG2260	291.254	0.518018	0.216067	2.39749	0.016508	0.261978
CG7630	4204.54	-0.343648	0.14341	-2.39627	0.0165629	0.262082
sqz	61.4027	0.873515	0.364554	2.39612	0.0165697	0.262082
Mmp2	225.49	-1.01659	0.424863	-2.39274	0.0167229	0.264066
CG13659	915.074	0.496235	0.207551	2.3909	0.0168071	0.264956
CG1578	1112.52	0.322371	0.134907	2.38958	0.0168679	0.265035
Nle	397.309	0.46092	0.19287	2.38979	0.0168578	0.265035
CG16965	5424.72	-0.246433	0.103244	-2.3869	0.0169909	0.265214
Echs1	2868.96	0.388465	0.162628	2.38867	0.0169096	0.265214
Rpn11	1690.93	-0.332716	0.139392	-2.38691	0.0169906	0.265214
Vha16-1	194455	-0.295499	0.123781	-2.38728	0.0169734	0.265214
tacc	1340.01	-0.421433	0.176684	-2.38523	0.0170684	0.265987
CG6770	26700.2	-0.411913	0.1728	-2.38375	0.0171371	0.266185
CG8064	380.641	0.479058	0.200937	2.38412	0.0171202	0.266185
CG32758	547.131	-0.521247	0.218895	-2.38127	0.0172532	0.266364
EndoGI	983.782	-0.391327	0.164346	-2.38111	0.0172607	0.266364
etaTry	3276.05	-0.309871	0.130081	-2.38213	0.0172127	0.266364
nrv3	1300.72	-0.295617	0.124121	-2.38169	0.0172334	0.266364
CG17145	50.3789	-0.868794	0.365505	-2.37697	0.0174555	0.267644
CG6910	83.1082	0.674373	0.28369	2.37715	0.0174471	0.267644
egr	786.069	0.363869	0.152991	2.37838	0.0173891	0.267644
Tsp42Ep	8.41881	-2.09274	0.88043	-2.37695	0.0174563	0.267644
CG10026	69.4384	0.820103	0.345136	2.37618	0.0174932	0.267778
pirk	2804.3	-0.697222	0.293673	-2.37415	0.0175896	0.26882
Asator	223.989	0.448534	0.189139	2.37145	0.0177184	0.269059
CG15879	636.985	-0.347407	0.146478	-2.37174	0.0177044	0.269059
robl	813.89	-0.3623	0.152761	-2.37168	0.0177072	0.269059
Uhg1	396.257	0.518718	0.218728	2.37153	0.0177148	0.269059
CG14120	44211.9	0.334043	0.140997	2.36914	0.0178293	0.270312
Nrx-1	689.56	-0.5347	0.225805	-2.36797	0.017886	0.27074
CG31098	2316.68	-0.326434	0.138106	-2.36364	0.0180962	0.271392
CG31717	530.134	-0.363668	0.153863	-2.36358	0.0180995	0.271392
CG34417	5848.52	-0.534119	0.225907	-2.36433	0.0180625	0.271392
CG8353	617.897	-1.46917	0.621344	-2.3645	0.0180543	0.271392
Oatp58Da	694.142	-0.50533	0.213635	-2.36539	0.018011	0.271392
pod1	1517.21	-0.498869	0.211067	-2.36356	0.0181004	0.271392
CG5541	3061.07	-0.383822	0.162627	-2.36013	0.0182685	0.272194
Nup358	2633.21	0.294391	0.124733	2.36018	0.018266	0.272194
Rab1	6002.69	-0.225594	0.0955497	-2.36101	0.0182253	0.272194
Rep	497.407	-0.35725	0.15128	-2.36152	0.0182004	0.272194
CG6357	4177.87	-0.427545	0.181296	-2.35827	0.0183603	0.273134
Jra	1237.88	-0.326295	0.13847	-2.35644	0.0184511	0.274056
CG15445	450.596	0.396249	0.168207	2.35572	0.0184868	0.274159
RhoGAP68F	2312.71	-0.36741	0.156041	-2.35457	0.0185441	0.27458
CG17191	35.7917	-1.22188	0.519083	-2.35392	0.0185767	0.274635
Rpn7	1458	-0.295754	0.125833	-2.35037	0.0187546	0.276835
CG42255	58.5626	-0.916302	0.389986	-2.34958	0.0187946	0.276995
CG13096	873.135	0.495832	0.211197	2.34773	0.0188883	0.277668
CG7668	1633.61	-0.397282	0.169318	-2.34637	0.0189571	0.277668
d	6.54554	2.18578	0.931515	2.34648	0.0189517	0.277668
l(2)k09848	436.025	0.523477	0.223084	2.34654	0.0189486	0.277668
CG8520	752.88	-0.325718	0.13891	-2.34481	0.019037	0.278409
CG6178	4910.2	0.339759	0.145082	2.34185	0.0191884	0.280192
CG34045	39.1948	0.87888	0.375908	2.33802	0.0193863	0.282554
Rgl	90.3465	0.603893	0.258342	2.33757	0.0194096	0.282554
Arr1	34.428	-1.07189	0.458865	-2.33595	0.0194938	0.283346
CG5958	4911.99	-0.597158	0.255846	-2.33405	0.019593	0.284353
CG17834	1578.1	-0.243531	0.104394	-2.33281	0.0196581	0.284429
Rad23	2541.26	-0.270248	0.115819	-2.33336	0.0196292	0.284429
CG32344	763.222	0.435617	0.186905	2.33068	0.0197701	0.284886
Reph	496.802	0.451908	0.19391	2.3305	0.0197796	0.284886
sut1	362.797	0.430703	0.184726	2.33158	0.0197228	0.284886
ATPsynF	3607.14	-0.316061	0.135757	-2.32814	0.0199046	0.285209
CG1139	251.042	1.53284	0.658092	2.32922	0.0198472	0.285209
CG6937	394.635	0.496205	0.21337	2.32556	0.0200421	0.285209
CG8366	99.9383	0.515874	0.221699	2.32691	0.0199701	0.285209
ham	882.978	0.437335	0.187956	2.3268	0.0199761	0.285209
Nop60B	2369.1	0.530581	0.228063	2.32647	0.0199934	0.285209
Pcyt1	2169.14	0.248928	0.106994	2.32655	0.0199893	0.285209
Src64B	1407.79	-0.41367	0.17786	-2.32582	0.0200282	0.285209
COX4	6928.48	-0.266941	0.114816	-2.32495	0.0200747	0.285247
CG1789	275.845	0.427414	0.184103	2.3216	0.0202544	0.286655
CG8677	1322.83	0.306777	0.13215	2.32142	0.0202642	0.286655
pdm2	307.011	-0.630249	0.271412	-2.32211	0.020227	0.286655
Muc11A	26.7082	2.02957	0.875096	2.31925	0.0203813	0.287882
CG2120	651.024	0.436511	0.188258	2.31868	0.0204122	0.287891
CG30015	7681.83	-0.356379	0.153824	-2.31679	0.020515	0.288273
CG33170	413.343	-0.464425	0.20043	-2.31714	0.0204962	0.288273
Ugt35C1	1128.27	0.644264	0.278118	2.31651	0.0205302	0.288273
beta4GalNAcTA	1914.7	0.358702	0.154923	2.31536	0.0205934	0.288733
bor	782.037	0.331453	0.143439	2.31076	0.0208463	0.288924
CG15431	277.034	0.440517	0.19051	2.3123	0.0207609	0.288924
Charon	841.287	-0.498799	0.215681	-2.31267	0.0207407	0.288924
Diedel3	27472.1	-0.256381	0.110949	-2.3108	0.0208439	0.288924
Elp3	358.7	0.420022	0.181817	2.31014	0.0208806	0.288924
hebe	10866.6	-0.267521	0.115628	-2.31363	0.0206881	0.288924
ND-B14.7	1995.14	-0.260963	0.112797	-2.31356	0.0206919	0.288924
Nsun2	765.662	0.358596	0.155223	2.31019	0.0208774	0.288924
Sam-S	2903.61	0.455392	0.196891	2.31291	0.0207273	0.288924
firl	78.0274	0.820227	0.355149	2.30953	0.0209143	0.288969
Pis	2476.28	-0.307955	0.133431	-2.30797	0.0210005	0.289275
Rab7	5940.88	-0.257208	0.111437	-2.30809	0.020994	0.289275
Sil1	312.818	0.566038	0.245305	2.30749	0.0210277	0.289275
CG17982	216.176	-0.404778	0.175539	-2.30591	0.0211155	0.289645
PCB	6362.03	0.305413	0.132446	2.30594	0.0211137	0.289645
Sras	320.706	-0.519839	0.225535	-2.30492	0.0211712	0.289991
Atg13	847.502	0.432405	0.187671	2.30406	0.0212195	0.290234
CG5953	1149.81	-0.528642	0.229595	-2.30249	0.0213074	0.291018
CG1647	149.778	0.534777	0.232358	2.30152	0.021362	0.291345
prg	113.204	0.624761	0.27153	2.30089	0.021398	0.291418
CG7806	3087.54	-0.383263	0.166937	-2.29585	0.0216845	0.293218
CG7966	889.859	0.408829	0.178039	2.29629	0.0216592	0.293218
Cyp4aa1	223.491	0.660721	0.287638	2.29706	0.0216156	0.293218
IP3K1	512.799	0.323603	0.14094	2.29603	0.0216742	0.293218
Rrp6	730.189	0.385649	0.167925	2.29655	0.0216444	0.293218
sowah	1236.97	-0.329091	0.143448	-2.29415	0.021782	0.294119
Mapmodulin	1684.32	0.320159	0.139594	2.2935	0.0218193	0.294205
ALiX	3011.31	-0.309541	0.135144	-2.29045	0.0219951	0.294569
CG16995	59.309	-1.43409	0.62629	-2.28981	0.0220323	0.294569
CG32850	992.53	-0.312135	0.136181	-2.29206	0.0219025	0.294569
Elys	459.864	0.367842	0.160603	2.29038	0.0219994	0.294569
Shawl	5.11599	-2.60534	1.1374	-2.29061	0.0219858	0.294569
T3dh	885.021	-0.277141	0.121015	-2.29014	0.0220134	0.294569
CG2225	190.043	0.524272	0.229048	2.28892	0.0220841	0.294847
CG30183	264.867	0.423406	0.185069	2.28783	0.0221475	0.29528
Mal-A7	24561.9	1.0926	0.477787	2.28679	0.0222081	0.295672
Mys45A	851.882	0.460504	0.201543	2.28489	0.0223192	0.296736
Rbm13	493.374	0.528312	0.231339	2.28372	0.0223882	0.297238
kuz	423.057	-0.456686	0.20007	-2.28263	0.0224522	0.297672
CG6928	267.606	0.576511	0.25268	2.28159	0.0225136	0.29807
raw	2369.7	-0.636796	0.279446	-2.27878	0.02268	0.299855
CG6621	221.847	0.447766	0.196608	2.27746	0.0227587	0.300164
Gp210	1162.61	0.297748	0.130744	2.27733	0.0227665	0.300164
CG7724	37.2463	0.853512	0.374972	2.2762	0.0228338	0.300635
CG33111	653.292	-0.484484	0.212924	-2.27538	0.0228832	0.300868
CG1628	212.308	0.552369	0.242949	2.2736	0.02299	0.301439
ko	120.3	0.495617	0.217973	2.27375	0.0229809	0.301439
tna	2474.03	0.434915	0.191577	2.27019	0.0231963	0.303724
RNaseZ	316.628	0.349912	0.154195	2.26928	0.0232513	0.304026
CG4813	99.3886	0.533947	0.235477	2.26751	0.0233589	0.304595
lectin-33A	7.21924	-1.93679	0.853983	-2.26795	0.023332	0.304595
CG10182	3936.44	-0.711716	0.313968	-2.26684	0.0234	0.304684
Moe	17567.1	-0.35635	0.157295	-2.26549	0.0234829	0.304684
mys	6434.47	-0.388822	0.17161	-2.26573	0.023468	0.304684
Nedd4	3057.33	-0.259873	0.114719	-2.26531	0.0234939	0.304684
Prosbeta6	1296.47	-0.248278	0.109626	-2.26477	0.0235269	0.304696
Jon44E	16312.9	-0.485277	0.214434	-2.26305	0.0236323	0.305645
Cubn	1245.49	-0.542295	0.23976	-2.26183	0.0237081	0.306208
CG5447	832.312	-0.263928	0.116728	-2.26104	0.0237568	0.30642
cpa	2987.98	-0.391129	0.173067	-2.25998	0.0238223	0.306576
mesh	32577	-0.414431	0.183392	-2.25981	0.0238333	0.306576
Rpt6	2193.19	-0.270065	0.11964	-2.25732	0.0239884	0.308154
Art8	284.093	0.481494	0.213556	2.25465	0.0241551	0.309876
Stam	1944.56	-0.354054	0.157099	-2.2537	0.024215	0.310226
Eato	3356.84	-0.303125	0.13457	-2.25255	0.0242877	0.310739
CG6749	34.9724	0.980698	0.43623	2.24812	0.0245684	0.312492
Got2	3822.64	0.328404	0.145994	2.24943	0.0244851	0.312492
Pebp1	51304.3	-0.689674	0.306822	-2.2478	0.0245891	0.312492
Rpn3	1790.68	-0.279503	0.12429	-2.2488	0.0245249	0.312492
TER94	6885.96	-0.263708	0.117269	-2.24874	0.0245292	0.312492
CG3756	211.135	0.486995	0.216835	2.24592	0.0247091	0.313199
Nup54	192.319	0.410982	0.182993	2.2459	0.0247106	0.313199
ATPsynG	4219.29	-0.269448	0.12001	-2.24522	0.0247543	0.313335
Rpt4	1622.99	-0.299719	0.133561	-2.24405	0.0248292	0.313864
CG7720	20764.8	0.557986	0.248969	2.24119	0.025014	0.315782
betaTub56D	8510.67	-0.385219	0.172218	-2.23681	0.0252985	0.315929
CG12134	230.24	0.505463	0.226067	2.2359	0.0253581	0.315929
CG14985	793.941	-0.28305	0.126561	-2.23647	0.0253209	0.315929
CG33509	30.7736	-1.44748	0.646351	-2.23947	0.0251253	0.315929
CG34451	455.197	-0.622873	0.27806	-2.24007	0.0250865	0.315929
grsm	1154.42	-0.295314	0.132063	-2.23617	0.0253406	0.315929
lncRNA:CR43650	319.78	0.477674	0.213552	2.2368	0.0252991	0.315929
mbm	310.947	0.520532	0.232795	2.23601	0.0253512	0.315929
tobi	41907.8	0.678077	0.302861	2.23891	0.025162	0.315929
wb	395.838	0.412151	0.184117	2.23852	0.0251869	0.315929
Atf-2	146.373	-0.463243	0.207369	-2.2339	0.0254894	0.31668
CG13562	18.7072	1.21644	0.54444	2.23429	0.0254642	0.31668
CG9743	9032.73	-0.340813	0.152615	-2.23316	0.0255381	0.31668
Cpr67B	308.202	-0.621711	0.278425	-2.23296	0.0255516	0.31668
ND-ACP	2159.19	-0.266349	0.119343	-2.23181	0.0256277	0.31721
7B2	288.566	-0.357101	0.160086	-2.23069	0.0257019	0.317403
MFS15	823.515	-0.319684	0.14332	-2.23056	0.0257101	0.317403
asRNA:CR45192	931.405	0.613479	0.275243	2.22886	0.0258229	0.317558
CG7744	261.527	0.411205	0.184415	2.22978	0.0257619	0.317558
fal	423.218	-0.399012	0.179007	-2.22904	0.0258114	0.317558
CG4238	152.305	0.45167	0.202883	2.22625	0.0259971	0.31819
CG9286	332.021	0.37353	0.16777	2.22645	0.0259841	0.31819
Gli	2439.63	-0.34321	0.154176	-2.22609	0.0260082	0.31819
lncRNA:CR44526	44.2867	0.769839	0.345763	2.2265	0.0259809	0.31819
Alas	1157.85	0.248128	0.11151	2.22517	0.0260695	0.318227
CG8060	253.559	0.356026	0.160009	2.22505	0.0260782	0.318227
CG5033	789.031	0.441451	0.198468	2.2243	0.0261284	0.318432
Rpt2	2311.46	-0.266925	0.120065	-2.22316	0.026205	0.318956
Upf2	668.421	0.279655	0.125972	2.21998	0.0264201	0.321162
CG15152	2972.31	-0.252187	0.113786	-2.21633	0.0266689	0.322999
Kr-h1	1638.33	1.12864	0.509085	2.21699	0.0266238	0.322999
Roc1a	2052.48	-0.249649	0.112644	-2.21627	0.0266731	0.322999
CG13078	146.282	-0.559013	0.252371	-2.21504	0.026757	0.323603
CG14712	393.468	0.349924	0.158019	2.21445	0.0267978	0.323604
CG30349	754.593	0.423605	0.191326	2.21405	0.0268254	0.323604
Rs1	808.033	0.4838	0.218562	2.21356	0.0268592	0.323604
Arp3	4345.77	-0.286261	0.129397	-2.21227	0.0269483	0.324267
moody	1248.36	-0.304762	0.137889	-2.2102	0.0270913	0.325575
Spn55B	3633.28	-0.361459	0.163582	-2.20965	0.0271298	0.325626
Ranbp21	695.092	0.285649	0.129333	2.20864	0.0271996	0.325855
Su(var)2-10	646.146	0.328483	0.148743	2.20839	0.0272174	0.325855
Decay	5456.62	-0.221616	0.100566	-2.20369	0.0275462	0.329376
CG7637	274.65	0.466396	0.211979	2.2002	0.0277931	0.331798
Prosalpha6	1438.25	-0.292655	0.133035	-2.19984	0.0278185	0.331798
Vps24	714.143	-0.4338	0.197387	-2.19772	0.027969	0.333175
Socs44A	934.716	-0.51116	0.232661	-2.19702	0.0280193	0.333356
CG8066	750.555	-0.36525	0.166412	-2.19486	0.0281737	0.334356
Pfas	626.128	0.34932	0.159136	2.1951	0.0281562	0.334356
SdhC	2889.37	-0.286524	0.130592	-2.19403	0.028233	0.334642
CG11417	479.236	0.446242	0.203542	2.19238	0.028352	0.335634
CG6550	309.32	0.43326	0.197666	2.19188	0.0283883	0.335646
CG14274	7.61492	-2.24359	1.02432	-2.19033	0.0285001	0.336549
Nop56	1591.99	0.515561	0.235614	2.18816	0.028658	0.337233
NP15.6	2066.53	-0.258548	0.118137	-2.18854	0.0286304	0.337233
Sf3b3	2874.77	0.298816	0.136566	2.18807	0.0286645	0.337233
CG1146	756.063	-0.451427	0.20657	-2.18534	0.0288638	0.339159
rtp	5.36386	-2.43656	1.11523	-2.1848	0.0289036	0.339207
CG11825	36.3975	-0.895542	0.410189	-2.18324	0.0290179	0.339531
CG7627	1034.39	0.246202	0.112794	2.18276	0.0290535	0.339531
osp	403.748	-0.362358	0.16603	-2.18248	0.0290741	0.339531
roh	3321	-0.315214	0.144338	-2.18386	0.0289726	0.339531
CG30090	67.5661	-0.815889	0.374108	-2.18089	0.0291914	0.340482
CG6044	7.04455	-2.03736	0.934904	-2.17922	0.0293152	0.341305
Hacd2	354.787	-0.337819	0.155073	-2.17845	0.0293723	0.341305
Nrg	943.637	-0.490127	0.225035	-2.17801	0.0294055	0.341305
udd	311.365	0.35946	0.165017	2.17832	0.0293822	0.341305
mtRNApol	709.223	0.470491	0.216102	2.17717	0.0294681	0.341614
pit	1021.02	0.458639	0.210856	2.17514	0.02962	0.342956
iPLA2-VIA	1025.24	-0.351226	0.161549	-2.17412	0.0296962	0.343421
CG31446	3804.17	-0.327138	0.150568	-2.1727	0.0298029	0.344236
Aef1	1265.67	0.337705	0.156154	2.16264	0.0305686	0.344698
ast	307.431	0.40509	0.186601	2.17089	0.0299393	0.344698
CG14435	2643.79	-0.241249	0.111146	-2.17055	0.029965	0.344698
CG15012	868.201	-0.281513	0.12986	-2.16783	0.0301717	0.344698
CG15211	3058.11	-0.242957	0.112326	-2.16297	0.0305434	0.344698
CG2915	1084.86	-0.337407	0.15606	-2.16203	0.0306159	0.344698
CG32187	14.2023	1.54723	0.715239	2.16323	0.0305235	0.344698
CG41128	897.113	-0.327237	0.151136	-2.16518	0.030374	0.344698
CG5776	231.799	0.57474	0.265095	2.16806	0.0301544	0.344698
CG9626	108.439	0.58584	0.271054	2.16134	0.0306692	0.344698
Dgat2	507.82	0.449999	0.208195	2.16143	0.0306619	0.344698
Dmtn	1177.4	-0.307512	0.142127	-2.16365	0.0304915	0.344698
Fis1	1870.19	-0.305645	0.141045	-2.16701	0.0302342	0.344698
l(2)k09022	970.6	0.465106	0.215067	2.16261	0.0305712	0.344698
mip40	166.852	0.426149	0.197178	2.16124	0.0306769	0.344698
obst-F	11.1904	-1.81658	0.83762	-2.16875	0.030102	0.344698
Qsox1	2544.26	-0.264923	0.122196	-2.16802	0.0301574	0.344698
Rala	3800.85	-0.293287	0.13557	-2.16337	0.0305129	0.344698
Rcd4	64.2541	0.723501	0.334676	2.1618	0.0306339	0.344698
Tsp29Fa	15663.3	-0.281008	0.129686	-2.16683	0.030248	0.344698
Tsp2A	4667.45	-0.331783	0.153405	-2.16279	0.030557	0.344698
Tsp42El	271.743	-0.45341	0.209736	-2.16181	0.0306327	0.344698
wg	59.0527	0.627278	0.289901	2.16376	0.0304825	0.344698
CG31678	826.933	0.347984	0.16117	2.15911	0.0308414	0.345959
CG34316	271.286	1.70561	0.790053	2.15885	0.0308619	0.345959
CG13748	7.88636	2.04636	0.949285	2.15568	0.0311083	0.34814
Chs2	7908.81	-0.440276	0.20431	-2.15494	0.0311663	0.34814
drl	591.935	-0.395642	0.183597	-2.15495	0.0311659	0.34814
Tsp42Eb	13417.6	-0.558357	0.259301	-2.15331	0.031294	0.349156
Cda5	44.823	0.942075	0.437663	2.15251	0.0313571	0.34945
dbe	373.258	0.429873	0.199771	2.15183	0.0314107	0.349637
CG34176	5292.44	-0.314908	0.14645	-2.15028	0.0315333	0.350591
CG4078	282.867	0.370674	0.172553	2.14817	0.0317002	0.352035
veil	12782.1	-0.317465	0.147891	-2.14661	0.0318241	0.352999
CG8086	93.5947	0.65787	0.306573	2.14589	0.031882	0.353229
CG15743	88.903	0.529023	0.246774	2.14376	0.0320523	0.35371
CG5966	2682.88	-0.279272	0.130289	-2.14348	0.0320742	0.35371
CG9426	416.863	0.298785	0.139328	2.14447	0.0319956	0.35371
larp	8473.87	0.302503	0.14111	2.14374	0.0320537	0.35371
Rpn1	2866.02	-0.248234	0.115834	-2.14302	0.0321116	0.353712
Hsc70-3	43121.7	0.391349	0.182663	2.14247	0.032156	0.35379
Rab30	804.966	-0.270174	0.126151	-2.14167	0.0322201	0.354086
mAChR-C	18.1933	1.22808	0.573942	2.13973	0.0323769	0.354988
Neb-cGP	2291.3	-0.277727	0.129786	-2.13989	0.0323639	0.354988
CG4781	3592.27	-0.240807	0.112646	-2.13773	0.0325389	0.355943
Prosalpha3	1607.76	-0.278195	0.130124	-2.13792	0.0325232	0.355943
CG9672	6022.55	0.290874	0.136122	2.13685	0.0326098	0.356309
pre-mod(mdg4)-AA	8.18283	2.40638	1.12729	2.13466	0.0327886	0.357851
Gr28b	6.46034	-1.96873	0.922638	-2.13381	0.0328583	0.358201
CG11210	1950.57	-0.317011	0.148669	-2.13232	0.0329805	0.358974
CG4901	368.051	0.356368	0.167165	2.13184	0.0330203	0.358974
pyd	1651.88	-0.515825	0.241993	-2.13157	0.0330425	0.358974
CG17919	98.999	0.590007	0.277061	2.12952	0.0332112	0.359574
Gagr	211.458	0.463232	0.21746	2.13019	0.0331557	0.359574
Gmap	2580.04	-0.285494	0.134054	-2.12969	0.033197	0.359574
Apc	2134.45	-0.357103	0.167756	-2.12871	0.0332784	0.359861
CG34112	980.643	-0.27763	0.130448	-2.12829	0.0333134	0.359861
Chd64	14151	-0.359322	0.168907	-2.12733	0.0333926	0.359916
Wbp2	5777.75	-0.245072	0.115203	-2.12731	0.0333943	0.359916
fok	10927.4	0.427817	0.201188	2.12645	0.0334657	0.360038
wds	791.401	0.342793	0.161219	2.12626	0.0334813	0.360038
CG15436	33.5215	0.864197	0.406606	2.12539	0.0335538	0.36041
CG12991	1428.32	-0.344275	0.162059	-2.12437	0.0336389	0.360916
CG11920	276.212	0.536131	0.252557	2.12281	0.0337694	0.361161
CG15263	102.112	1.84655	0.869677	2.12326	0.0337317	0.361161
CG3527	187.386	0.450875	0.212403	2.12274	0.0337757	0.361161
HPS4	520.456	0.321605	0.151561	2.12195	0.0338416	0.361459
CG6912	252.714	-0.52699	0.248474	-2.12091	0.0339293	0.361548
Muc14A	91.5554	-0.65191	0.307319	-2.12128	0.0338985	0.361548
tyn	58.8057	-0.661102	0.311767	-2.1205	0.0339641	0.361548
CG7194	2121.11	-0.517342	0.244036	-2.11994	0.0340113	0.361646
Chmp1	1756.22	-0.281291	0.132747	-2.119	0.0340908	0.361689
Gss1	3309.82	0.26616	0.125661	2.11809	0.0341675	0.361689
Gss2	3309.82	0.26616	0.125661	2.11809	0.0341675	0.361689
shi	2624.57	-0.216889	0.102361	-2.11887	0.0341016	0.361689
Pli	824.66	-0.403492	0.190625	-2.11669	0.0342865	0.362141
Sh3beta	3178.14	-0.306333	0.14471	-2.11688	0.03427	0.362141
Prosalpha4	1602.82	-0.262679	0.124175	-2.11539	0.0343969	0.362905
CG14696	120.136	-0.693474	0.327987	-2.11434	0.0344866	0.363447
CG42258	2340.29	-0.274743	0.129995	-2.11349	0.0345589	0.363806
CG8839	4508.51	-0.227196	0.107548	-2.11249	0.034644	0.364299
CG2938	1146.49	-0.274392	0.129959	-2.11137	0.0347403	0.364908
Arpc3B	1631.18	-0.32275	0.153038	-2.10895	0.0349491	0.366291
Cc2d2a	16.9184	-1.48247	0.702942	-2.10895	0.034949	0.366291
Prosbeta7	1924.39	-0.253886	0.120444	-2.10792	0.0350376	0.366814
Eo	102.634	0.723873	0.343672	2.10629	0.035179	0.367145
Gs2	17996.7	0.302916	0.143819	2.10622	0.0351851	0.367145
l(2)34Fd	281.366	0.484476	0.229985	2.10656	0.0351558	0.367145
CG14882	90.9889	0.575331	0.273459	2.1039	0.0353872	0.368736
Su(var)3-9	94.1487	0.532343	0.253065	2.10358	0.0354151	0.368736
CG33156	135.155	0.558955	0.265845	2.10256	0.0355042	0.369142
Ser6	6168.58	-0.345907	0.164541	-2.10225	0.0355317	0.369142
Sas10	290.035	0.434749	0.207098	2.09924	0.0357955	0.371073
Tango14	618.412	0.333692	0.158958	2.09924	0.0357957	0.371073
Agpat2	853.057	0.488815	0.233147	2.09659	0.0360296	0.373091
C1GalTA	1590.99	-0.22672	0.10823	-2.0948	0.0361887	0.373924
Surf6	275.741	0.438888	0.209483	2.09511	0.0361615	0.373924
CG6693	216.746	0.402111	0.192055	2.09373	0.0362841	0.374503
COX6B	7507.3	-0.244029	0.11665	-2.09198	0.0364402	0.375298
Lip1	20.5172	1.04807	0.501207	2.0911	0.0365191	0.375298
Myt1	90.4613	0.644296	0.308108	2.09114	0.0365157	0.375298
Synd	3320.16	-0.255008	0.121931	-2.09142	0.0364906	0.375298
hts	4369.1	-0.253401	0.121267	-2.08962	0.0366522	0.376259
antr	26.8141	-1.06478	0.510265	-2.08671	0.036914	0.376292
ATPsynO	4712.22	-0.239277	0.114561	-2.08864	0.0367402	0.376292
CG12909	149.324	0.553187	0.265181	2.08607	0.0369721	0.376292
CG42360	282.288	0.381032	0.182457	2.08834	0.0367675	0.376292
COX7C	4326.23	-0.294148	0.140971	-2.08658	0.036926	0.376292
l(1)G0004	284.852	0.593358	0.284305	2.08705	0.0368838	0.376292
smp-30	5223.37	0.472081	0.22628	2.08627	0.0369541	0.376292
Vha68-2	52622.9	-0.259298	0.124251	-2.08689	0.0368976	0.376292
Ubi-p5E	24776.5	-0.265951	0.127542	-2.08521	0.0370505	0.376687
14-3-3epsilon	12934.3	-0.269182	0.129194	-2.08355	0.0372011	0.377814
AstC	3227.98	-0.227034	0.109042	-2.08208	0.0373353	0.378772
CG8814	1712.73	0.277711	0.133531	2.07975	0.0375487	0.380449
ND-13A	1005.08	-0.287979	0.138491	-2.0794	0.0375806	0.380449
Drs	20.5618	2.30449	1.1087	2.07855	0.0376588	0.380835
CG14655	9.48297	1.46197	0.703752	2.07739	0.0377651	0.381099
tsr	12789.4	-0.35661	0.171656	-2.07747	0.0377579	0.381099
CG9084	1719.98	-0.295942	0.142489	-2.07695	0.0378063	0.38111
l(2)05287	753.088	0.391083	0.188368	2.07616	0.0378789	0.381437
Pax	1704.26	-0.336513	0.162121	-2.07569	0.0379225	0.381472
CG15169	106.264	0.742647	0.358344	2.07244	0.0382243	0.382711
Nplp4	11.4206	-1.67529	0.808094	-2.07314	0.0381594	0.382711
pcs	557.966	0.408531	0.197094	2.07277	0.0381938	0.382711
Prosbeta5	2115.05	-0.252142	0.121633	-2.07298	0.0381744	0.382711
RpL7-like	1292.31	0.468575	0.226124	2.0722	0.0382469	0.382711
CG30047	2057.66	0.355026	0.171444	2.0708	0.0383772	0.38361
CG40472	1926.14	-0.345549	0.167112	-2.06777	0.038662	0.386051
CG42542	1991.09	0.301775	0.145995	2.06702	0.0387319	0.386344
Rab10	4472.94	-0.215335	0.104246	-2.06565	0.0388612	0.387227
IM4	24.8416	1.2248	0.59372	2.06293	0.0391195	0.389393
CycD	368.521	0.390195	0.18919	2.06245	0.0391652	0.38944
cdi	6957.71	0.369983	0.179571	2.06038	0.0393624	0.38977
CG1542	506.078	0.460708	0.223569	2.06069	0.0393323	0.38977
Rab11	7482.63	-0.227099	0.110187	-2.06104	0.0392993	0.38977
Rpt3	1489.32	-0.246331	0.119487	-2.06157	0.0392486	0.38977
CG11837	182.231	0.517705	0.251763	2.05632	0.0397514	0.389935
CG1513	3707.86	-0.252374	0.122787	-2.05539	0.0398416	0.389935
CG15422	4638.8	-0.241731	0.117437	-2.05839	0.0395531	0.389935
CG17219	114.224	0.477192	0.231966	2.05716	0.0396709	0.389935
CG9663	2956.41	-0.308909	0.150176	-2.05698	0.0396885	0.389935
GramD1B	3905.78	-0.35699	0.173578	-2.05665	0.0397198	0.389935
Letm1	5124.52	-0.257792	0.125441	-2.05508	0.0398713	0.389935
Ndf	2464.02	0.241158	0.117113	2.0592	0.0394754	0.389935
Npc2d	4250.8	0.391376	0.190428	2.05524	0.0398556	0.389935
Pkc53E	88.6701	0.616088	0.299601	2.05636	0.0397474	0.389935
ssp3	250.652	0.392058	0.190426	2.05884	0.0395092	0.389935
Swim	519.226	-0.658928	0.320126	-2.05834	0.0395575	0.389935
CG15773	896.507	-0.386213	0.188064	-2.05363	0.0400119	0.390506
Syx7	1584.64	-0.246927	0.120236	-2.05368	0.0400067	0.390506
ND-15	1589.38	-0.268512	0.130789	-2.05302	0.0400706	0.390678
lncRNA:CR45212	12.1167	-1.32602	0.646483	-2.05113	0.0402542	0.392066
Fpgs	243.439	0.431795	0.210705	2.04929	0.0404334	0.393409
RhoGEF2	4100.32	-0.306802	0.149747	-2.0488	0.0404817	0.393475
CG6330	103.732	-0.627783	0.30677	-2.04643	0.0407138	0.394134
GalT1	244.196	0.352486	0.172195	2.04702	0.0406566	0.394134
Pi3K21B	1419.44	-0.363723	0.177737	-2.04642	0.0407153	0.394134
RpIIIC53	384.379	0.350532	0.171278	2.04657	0.0407	0.394134
CG17224	2763.84	-0.36543	0.178756	-2.0443	0.0409243	0.394479
CG3071	547.179	0.416098	0.203664	2.04307	0.0410459	0.394479
CG32075	280.106	0.382542	0.18722	2.04328	0.0410248	0.394479
CG8003	445.135	0.327145	0.159939	2.04544	0.0408115	0.394479
CG9184	5.30301	2.41127	1.17903	2.04512	0.0408426	0.394479
ND-ASHI	1616.03	-0.230964	0.112994	-2.04404	0.0409498	0.394479
pre-mod(mdg4)-X	44.8428	1.51603	0.742111	2.04286	0.0410664	0.394479
Vha55	46929.1	-0.269334	0.131853	-2.04269	0.0410829	0.394479
sba	709.56	-0.410323	0.200971	-2.04171	0.0411806	0.395018
CG18368	4.78432	2.8145	1.37965	2.04001	0.0413498	0.395842
scyl	12389.4	-0.240422	0.117851	-2.04006	0.0413446	0.395842
Cyp4ac1	4192.21	0.313017	0.153508	2.0391	0.0414404	0.39631
ATPsynD	4968.67	-0.271719	0.133357	-2.03753	0.0415969	0.396512
ras	1214.56	0.351453	0.17248	2.03764	0.0415858	0.396512
Usp14	1648.49	-0.240986	0.118292	-2.03722	0.0416284	0.396512
waw	231.55	0.407696	0.200042	2.03805	0.0415447	0.396512
Aps	4085.28	0.310592	0.152988	2.03018	0.0423385	0.397223
Atf3	5320.16	-0.445269	0.219479	-2.02876	0.0424827	0.397223
CAH7	1432.27	0.241042	0.118957	2.0263	0.0427338	0.397223
CG10089	26.1329	1.0197	0.502825	2.02794	0.0425663	0.397223
CG10435	393.274	-0.293728	0.144437	-2.03361	0.0419909	0.397223
CG11911	59310.3	-0.383185	0.189283	-2.0244	0.0429293	0.397223
CG12535	8.60069	-1.53699	0.755503	-2.0344	0.0419117	0.397223
CG13488	143.644	-0.599121	0.29517	-2.02975	0.0423824	0.397223
CG13704	5923.04	-0.331483	0.162938	-2.03441	0.0419102	0.397223
CG14805	604.659	0.271771	0.133842	2.03054	0.0423016	0.397223
CG14818	1372.26	-0.306348	0.151165	-2.02658	0.042705	0.397223
CG2930	32385.9	-0.221673	0.109468	-2.02499	0.0428681	0.397223
CG42807	2471.02	-0.987339	0.486107	-2.03111	0.0422436	0.397223
CG6067	4238.21	0.615625	0.303626	2.02757	0.0426037	0.397223
chrb	1183	-0.258665	0.127205	-2.03345	0.0420075	0.397223
dpp	227.491	0.52083	0.256747	2.02857	0.0425023	0.397223
Gos28	291.816	-0.368116	0.18122	-2.03132	0.0422228	0.397223
Jon65Aiii	377921	-0.528066	0.260222	-2.02929	0.0424283	0.397223
Kat60	510.033	-0.275473	0.135814	-2.02831	0.0425287	0.397223
l(1)G0193	1278.58	-0.248999	0.122922	-2.02567	0.0427991	0.397223
Lis-1	2066.45	-0.24968	0.122831	-2.0327	0.0420824	0.397223
LManIV	2730.45	1.73913	0.855129	2.03376	0.0419758	0.397223
Mtp	169.019	0.45505	0.224812	2.02413	0.0429566	0.397223
pdgy	999.667	-0.596833	0.293788	-2.03151	0.0422034	0.397223
RhoGAP18B	1733.25	-0.300534	0.148126	-2.02891	0.0424676	0.397223
Syx1A	2690.91	-0.365643	0.180634	-2.02422	0.0429473	0.397223
Ugt305A1	1289.54	-0.376587	0.185999	-2.02467	0.0429009	0.397223
Vps28	628.735	-0.292902	0.144615	-2.02539	0.0428275	0.397223
Vps4	1928.86	-0.240781	0.118495	-2.03199	0.0421548	0.397223
ZnT63C	4924.81	0.253138	0.124625	2.0312	0.0422352	0.397223
CG4806	864.692	0.29635	0.146457	2.02346	0.0430255	0.397232
Pal2	368.594	-0.330282	0.163264	-2.02299	0.0430739	0.397232
Ssrp	536.66	0.306207	0.15137	2.02291	0.0430829	0.397232
CG9194	35.6911	0.765249	0.378439	2.02212	0.0431641	0.397595
pre-mod(mdg4)-B	23.885	1.63311	0.80833	2.02035	0.0433476	0.398899
Taz	983.757	-0.394704	0.195526	-2.01868	0.0435207	0.400104
Achl	98.3836	0.478686	0.237246	2.01768	0.0436247	0.400286
ND-B14.5B	1513.84	-0.270284	0.133946	-2.01786	0.043606	0.400286
CG8774	16606.4	-0.250278	0.124192	-2.01526	0.0438778	0.401833
viaf	637.583	-0.391492	0.194239	-2.01552	0.0438505	0.401833
CG43313	580.125	0.419431	0.208186	2.01469	0.0439373	0.401991
CG9384	1406.34	0.452862	0.224919	2.01344	0.0440685	0.402416
His1:CG33807	8.04616	1.89243	0.939789	2.01367	0.0440439	0.402416
CG11123	341.362	0.470023	0.233593	2.01215	0.0442043	0.403269
Arp2	5566.28	-0.291785	0.145308	-2.00804	0.0446386	0.405332
Ctl2	4345.61	-0.276118	0.137472	-2.00854	0.0445859	0.405332
LysD	4063.42	-0.423749	0.210972	-2.00856	0.0445843	0.405332
Nufip	149.718	0.494577	0.246183	2.00899	0.0445387	0.405332
RnrS	417.299	0.393549	0.195991	2.008	0.0446437	0.405332
CG5550	3879.18	-0.985043	0.491045	-2.00601	0.0448548	0.406861
CG15535	237.368	0.391814	0.195563	2.00351	0.0451224	0.408897
Hrb98DE	3156.99	0.268049	0.13387	2.00231	0.0452513	0.409675
CG1304	4136.34	-0.290543	0.145193	-2.00108	0.0453841	0.410486
Blimp-1	2943.66	-0.484812	0.242479	-1.9994	0.0455652	0.411733
CG30109	120.516	0.415166	0.207771	1.99819	0.0456956	0.412519
a	35.096	-0.779368	0.390973	-1.99341	0.0462169	0.41447
CG16775	6440.88	-0.514617	0.258068	-1.99411	0.0461399	0.41447
CG6752	21.1383	0.980644	0.491602	1.99479	0.0460656	0.41447
CG8326	275.375	0.374377	0.187778	1.99372	0.046183	0.41447
CG9360	942.41	-0.373604	0.187357	-1.99408	0.0461438	0.41447
LBR	95.6974	0.597076	0.299217	1.99546	0.0459924	0.41447
p130CAS	3216.15	-0.317117	0.159026	-1.99412	0.0461392	0.41447
ktub	89.3678	0.543857	0.273152	1.99104	0.0464764	0.41523
Tsp66E	575.838	0.303296	0.152261	1.99195	0.0463769	0.41523
vig	3859.4	0.334444	0.167935	1.9915	0.0464256	0.41523
Zpr1	356.541	0.333764	0.167624	1.99115	0.0464646	0.41523
flr	2235.1	-0.26881	0.135083	-1.98996	0.0465949	0.415508
nAChRalpha6	5.41646	-1.90181	0.955562	-1.99025	0.0465631	0.415508
sigmar	1164.68	-0.326796	0.164283	-1.98922	0.0466766	0.415846
CG11318	1292.68	-0.430486	0.216694	-1.98661	0.0469657	0.417639
Non3	383.133	0.410696	0.206709	1.98683	0.0469413	0.417639
ADPS	420.542	0.37984	0.191244	1.98615	0.0470165	0.4177
PPO1	22.8495	1.54576	0.779007	1.98427	0.0472257	0.419167
hll	16.0745	1.08692	0.547961	1.98358	0.0473031	0.419462
msn	3940.63	-0.392907	0.198185	-1.98253	0.0474205	0.420111
CG4911	1961.9	-0.28224	0.142462	-1.98116	0.0475738	0.421077
CG11141	514.589	-0.409386	0.206776	-1.97986	0.0477196	0.42131
CG8483	45.5893	0.906476	0.457877	1.97974	0.0477331	0.42131
Gbp2	46.7906	-0.854854	0.431715	-1.98013	0.0476884	0.42131
CG34026	6888.92	-0.250816	0.126819	-1.97774	0.0479581	0.42173
Jon65Ai	47413.3	-0.465026	0.235106	-1.97794	0.0479357	0.42173
mahj	1332.2	0.294072	0.148651	1.97827	0.0478979	0.42173
ND-MWFE	1117.91	-0.274468	0.138726	-1.97849	0.0478739	0.42173
Dd	1519.41	0.212783	0.107661	1.97641	0.0481088	0.422103
l(3)72Dn	292.95	0.444013	0.224771	1.9754	0.0482226	0.422103
nclb	1008.43	0.373434	0.188902	1.97687	0.0480563	0.422103
ND-B15	1153.47	-0.268673	0.135971	-1.97596	0.0481597	0.422103
Rpn13	1517.07	-0.208561	0.105578	-1.97543	0.0482194	0.422103
Mal-A1	97865.9	0.406618	0.205967	1.9742	0.0483594	0.422911
CG15083	113.522	-0.538735	0.273015	-1.97328	0.0484638	0.423435
CG4577	655.645	-0.285936	0.144976	-1.9723	0.0485754	0.423631
CG8997	61319.1	0.368162	0.186636	1.97262	0.0485389	0.423631
Acbp6	855.93	-1.64444	0.83527	-1.96876	0.0489812	0.42422
asRNA:CR45141	13.6123	-1.19688	0.607837	-1.96909	0.0489432	0.42422
CG2678	63.7318	0.598153	0.30347	1.97105	0.0487182	0.42422
CG5254	2353.85	0.300239	0.152455	1.96935	0.0489124	0.42422
CG8661	24060.6	-0.312444	0.158676	-1.96907	0.0489446	0.42422
CysRS	1125.95	0.22739	0.115509	1.96859	0.0489999	0.42422
glec	750.146	-0.39785	0.201885	-1.97068	0.0487606	0.42422
l(3)05822	698.24	-0.257847	0.130935	-1.96927	0.048922	0.42422
MetRS-m	120.389	-0.43573	0.221545	-1.96678	0.0492081	0.425635
asRNA:CR45140	5.85359	-1.78635	0.908828	-1.96556	0.0493497	0.426435
lncRNA:CR46064	144.332	0.440595	0.224198	1.96521	0.0493903	0.426435
unk	1008.42	-0.41503	0.211272	-1.96443	0.0494797	0.426819
CG15347	12279.9	-0.317695	0.161765	-1.96392	0.049539	0.426942
CG4269	16.6456	-1.7079	0.869879	-1.96337	0.0496028	0.427105
CG9588	410.243	-0.323088	0.164606	-1.9628	0.0496697	0.427288
Cht9	5275.28	-0.468598	0.238833	-1.96203	0.049759	0.427288
COX5A	7002.45	-0.22447	0.114386	-1.96238	0.049718	0.427288
Jon99Cii	1.1758e+06	-0.436414	0.222474	-1.96165	0.0498038	0.427288
pins	932.235	-0.252041	0.128532	-1.96091	0.0498893	0.427636
Prosalpha7	1551.86	-0.253442	0.129291	-1.96024	0.0499677	0.427922
Arpc4	1237.09	-0.275343	0.14067	-1.95738	0.0503031	0.429854
RhoGAP92B	1638.68	-0.343551	0.175485	-1.95773	0.0502622	0.429854
thetaTry	42601.8	-0.456863	0.233432	-1.95716	0.050329	0.429854
CG1463	173.541	0.4445	0.2272	1.95643	0.0504148	0.430124
CG3709	115.746	0.53678	0.274519	1.95535	0.0505417	0.430124
Cyp4d14	2585.56	0.327463	0.167413	1.95602	0.0504633	0.430124
Dgkepsilon	156.108	0.371244	0.189851	1.95545	0.0505298	0.430124
CG2875	364.92	0.434574	0.222298	1.95492	0.0505929	0.430176
hpRNA:CR18854	2090.62	-0.294891	0.150905	-1.95415	0.0506839	0.430564
lncRNA:CR44915	34.7439	-0.744166	0.381429	-1.951	0.0510574	0.43335
caup	748.225	0.275623	0.141356	1.94985	0.0511939	0.433734
Hex-A	5420.07	-0.280211	0.143697	-1.95002	0.0511741	0.433734
CG14618	207.069	0.337455	0.173115	1.94931	0.0512584	0.433894
CG33995	49.9767	1.05248	0.540154	1.94849	0.0513564	0.434086
CG6724	396.122	0.32977	0.169289	1.94797	0.0514181	0.434086
pes	6613.96	-0.244185	0.125331	-1.94833	0.0513755	0.434086
ND-30	1772.04	-0.242801	0.124755	-1.94623	0.0516275	0.435467
CG10208	500.271	-0.296752	0.152535	-1.94546	0.0517191	0.435853
Usp16-45	1234.61	0.254215	0.130721	1.94471	0.0518096	0.436229
CG32982	487.318	-0.462575	0.238063	-1.94308	0.0520067	0.436342
CG6048	2508.65	-0.240316	0.123676	-1.94311	0.0520035	0.436342
Mnt	3886.96	-0.328963	0.169264	-1.94349	0.0519565	0.436342
RFeSP	4299.66	-0.213765	0.109965	-1.94394	0.0519023	0.436342
CG11583	497.99	0.398113	0.204976	1.94224	0.0521077	0.436481
flfl	2425.23	0.275118	0.141654	1.94218	0.0521151	0.436481
Vta1	1320.88	-0.271831	0.140023	-1.94133	0.0522185	0.436963
CG30392	1385.2	-0.227069	0.117026	-1.94032	0.0523404	0.437412
Ilk	1026.81	-0.292881	0.15096	-1.94013	0.0523643	0.437412
CG7987	1120.33	0.266688	0.137508	1.93944	0.0524474	0.437722
CG32053	526.557	-0.292927	0.151103	-1.93859	0.052551	0.438202
Dnz1	431.789	-0.322484	0.166409	-1.9379	0.0526351	0.438518
CG42728	30.652	-0.914212	0.471941	-1.93713	0.0527291	0.438819
CG6967	660.746	-1.61676	0.834734	-1.93685	0.0527635	0.438819
Bap170	389.916	0.325082	0.167908	1.93607	0.0528587	0.439226
Mco1	3582.71	-0.304311	0.157225	-1.93552	0.0529267	0.439407
axed	351.357	-0.479598	0.24793	-1.93441	0.0530631	0.439852
Fit1	2313.47	-0.234614	0.121313	-1.93395	0.0531191	0.439852
Ntf-2	1233.21	-0.248199	0.128327	-1.93411	0.0531	0.439852
CG8620	98.5951	-0.772248	0.399535	-1.93287	0.0532524	0.440572
LPCAT	2129.86	-0.342759	0.177416	-1.93195	0.0533659	0.441127
Irk1	2321.43	0.390134	0.202228	1.92918	0.0537081	0.44357
ND-PDSW	2135.7	-0.212295	0.110246	-1.92565	0.0541476	0.446812
2024-12-01	25.0759	-3.76835	1.96244	-1.92023	0.0548285	0.448107
CG12848	337.864	-0.281264	0.146414	-1.92102	0.0547289	0.448107
CG14764	1302.55	-0.234715	0.122208	-1.92062	0.0547799	0.448107
CG32170	138.75	-0.439414	0.228909	-1.9196	0.0549087	0.448107
CG34236	697.316	-0.335282	0.17448	-1.9216	0.0546557	0.448107
CG4080	1672.21	-0.275561	0.143483	-1.92052	0.0547927	0.448107
CG8563	20.6642	0.995886	0.518351	1.92126	0.0546993	0.448107
fus	1169.74	0.230029	0.119833	1.91957	0.0549119	0.448107
ida	56.3847	0.578593	0.301367	1.9199	0.0548708	0.448107
milt	8846.72	-0.262995	0.136789	-1.92263	0.0545267	0.448107
NO66	1035.14	0.22868	0.11912	1.91974	0.0548903	0.448107
Ppa	1785.21	-0.272295	0.141553	-1.92362	0.0544018	0.448107
Ras85D	1481.89	-0.241192	0.125652	-1.91953	0.0549174	0.448107
CG1532	4877.92	-0.571361	0.297746	-1.91896	0.0549898	0.448313
CG34325	274.267	-0.351517	0.183246	-1.91829	0.0550748	0.448621
CG7332	1322.67	-0.253877	0.132411	-1.91734	0.0551945	0.448827
lncRNA:CR45949	18.8453	1.1449	0.597022	1.91769	0.0551505	0.448827
CG8177	10250.6	-0.442722	0.231069	-1.91597	0.0553685	0.449857
CG10286	580.212	0.368169	0.192198	1.91558	0.0554192	0.449884
dnk	124.552	-0.464091	0.242476	-1.91397	0.0556239	0.450653
RhoGAP15B	1639.86	-0.285602	0.149226	-1.91389	0.0556345	0.450653
Scamp	3601.76	-0.276085	0.144266	-1.91372	0.055656	0.450653
Ada2b	497.437	-0.267706	0.139976	-1.91251	0.0558103	0.451517
Arts	1430.52	0.332557	0.174005	1.91119	0.0559801	0.452202
CG14401	33.9788	-0.733423	0.383804	-1.91093	0.0560137	0.452202
CG6712	464.92	0.391894	0.2051	1.91074	0.0560376	0.452202
CG10082	1505.6	-0.340335	0.178163	-1.91024	0.0561019	0.452337
CG43861	60.5692	0.62029	0.324927	1.90901	0.0562608	0.452433
CG6040	162.619	0.429188	0.224862	1.90867	0.0563042	0.452433
Gadd45	350.288	-0.431575	0.225982	-1.90978	0.0561619	0.452433
lncRNA:CR45215	95.6657	-0.47345	0.247962	-1.90936	0.0562151	0.452433
CG15044	3268.49	-0.538428	0.282168	-1.90818	0.0563673	0.452557
Ude	93.4516	-0.522256	0.2738	-1.90744	0.056464	0.452951
asRNA:CR46128	217.379	0.683427	0.358755	1.905	0.0567805	0.454722
CDC50	3404.42	-0.209006	0.109702	-1.90521	0.0567531	0.454722
CG2790	485.723	0.325904	0.171252	1.90307	0.057032	0.455968
Tif-IA	1636.46	0.270479	0.142113	1.90327	0.0570047	0.455968
pug	1644.76	0.333654	0.175696	1.89904	0.0575595	0.459799
Jon65Aiv	579645	-0.53324	0.280872	-1.89852	0.0576278	0.459958
Arpc1	3312.91	-0.273458	0.144189	-1.89653	0.0578904	0.460863
CG15674	3538.12	-0.331587	0.175001	-1.89478	0.0581219	0.460863
Muc18B	28.795	-0.838335	0.442026	-1.89657	0.0578844	0.460863
Nop17l	1693.22	-0.316913	0.167168	-1.89578	0.0579894	0.460863
nst	2064.23	-0.342782	0.180769	-1.89624	0.057928	0.460863
nvy	29.0123	0.78807	0.415795	1.89533	0.0580486	0.460863
Trf2	3344.31	-0.341886	0.180441	-1.89472	0.0581291	0.460863
trpl	29.3209	-0.820721	0.432983	-1.8955	0.058026	0.460863
CG13511	333.092	-0.522885	0.276205	-1.89311	0.0583435	0.460885
CG3552	218.593	-0.343147	0.1812	-1.89375	0.0582582	0.460885
Mal-A8	17241.7	0.469799	0.248156	1.89316	0.0583363	0.460885
ND-B22	1522.67	-0.207033	0.109375	-1.89288	0.0583742	0.460885
omd	299.391	0.30679	0.162036	1.89335	0.0583113	0.460885
bond	302.785	-0.380319	0.201296	-1.88935	0.0588451	0.461917
ND-39	3329.87	-0.204372	0.108099	-1.8906	0.0586775	0.461917
Nup154	605.554	0.268193	0.141898	1.89005	0.0587518	0.461917
obst-B	4.83217	1.91305	1.01168	1.89096	0.0586293	0.461917
Peritrophin-15b	648.305	-0.581257	0.307644	-1.88938	0.0588407	0.461917
Rpn10	1612.76	-0.233674	0.123615	-1.89034	0.0587131	0.461917
smo	220.126	0.332855	0.176022	1.89098	0.0586266	0.461917
CG13492	57551.1	-0.232703	0.123285	-1.88752	0.0590905	0.463078
CG9864	8498.97	0.289963	0.153618	1.88756	0.0590852	0.463078
Cyp6a17	676.724	-0.238279	0.126287	-1.8868	0.0591867	0.46345
Tsp42Er	3651.12	-0.255601	0.135508	-1.88624	0.0592632	0.463668
Ada2a	133.348	0.397733	0.210991	1.88507	0.0594202	0.463925
CG11601	620.528	0.246791	0.13093	1.88491	0.0594425	0.463925
CG1671	436.367	0.472024	0.25042	1.88493	0.0594399	0.463925
mts	8851.54	-0.18633	0.0989103	-1.88383	0.0595886	0.464303
Rpe	544.789	0.368605	0.195655	1.88395	0.059572	0.464303
CG10600	3001.03	-0.282968	0.150289	-1.88282	0.0597244	0.46498
CG43638	8.52276	1.39777	0.743577	1.87979	0.0601366	0.466279
Hph	4877.41	-0.393681	0.209369	-1.88032	0.0600642	0.466279
IM3	23.7901	1.22356	0.650748	1.88024	0.060075	0.466279
Rlip	263.131	0.306049	0.162801	1.87989	0.0601224	0.466279
UQCR-6.4	1220.32	-0.253998	0.135093	-1.88018	0.060084	0.466279
pds5	853.331	0.24354	0.129652	1.87841	0.0603244	0.466974
Psa	2825.91	-0.277468	0.147699	-1.8786	0.0602994	0.466974
CG11695	83.45	0.489326	0.260707	1.87692	0.060529	0.467576
CG42514	1963.7	0.29478	0.157068	1.87677	0.0605498	0.467576
Ipp	437.817	-0.349935	0.186419	-1.87714	0.0604985	0.467576
lncRNA:CR44135	21.6361	1.15432	0.615507	1.8754	0.0607378	0.468333
trp	56.8159	-0.89441	0.476933	-1.87534	0.0607463	0.468333
Uhg3	106.24	0.458926	0.244837	1.87441	0.0608736	0.468934
CG10916	268.612	-0.415669	0.221807	-1.87401	0.0609291	0.468981
CG8111	288.353	-0.305353	0.163129	-1.87185	0.061227	0.470133
mAChR-B	12.5591	-1.29879	0.693775	-1.87206	0.0611989	0.470133
Naa15-16	1323.22	0.249479	0.13323	1.87254	0.0611315	0.470133
CG32409	433.523	0.406297	0.217122	1.87129	0.0613054	0.470354
hng2	87.182	0.483063	0.258323	1.87	0.061484	0.470756
Nct	981.725	-0.237847	0.127202	-1.86984	0.0615063	0.470756
yuri	301.845	0.321767	0.172023	1.87049	0.0614165	0.470756
Uhg4	287.394	0.379019	0.202776	1.86915	0.0616023	0.471111
Pgant7	323.735	0.310155	0.166056	1.86777	0.061794	0.472198
CG5800	398.788	0.431863	0.231306	1.86706	0.0618928	0.472302
NijA	77.368	-0.571715	0.306286	-1.86661	0.0619567	0.472302
spd-2	114.316	0.442838	0.237229	1.86671	0.0619415	0.472302
Rabex-5	338.022	-0.306166	0.164069	-1.86608	0.0620297	0.472479
Ak6	130.058	0.464931	0.249271	1.86516	0.0621591	0.473086
CG11563	264.558	0.500683	0.26861	1.86398	0.0623247	0.473566
DOR	3394.9	-0.207607	0.111399	-1.86365	0.0623716	0.473566
LRR	4224.59	-0.261184	0.140131	-1.86386	0.0623421	0.473566
CG10383	665.909	-0.471525	0.253291	-1.86159	0.0626604	0.474661
CG14906	83.6513	-0.560978	0.301349	-1.86156	0.0626657	0.474661
CG44774	666.921	0.34569	0.185685	1.8617	0.0626449	0.474661
alpha-Est3	1117.04	-0.241376	0.129772	-1.86	0.0628851	0.475447
Galphai	1748.39	-0.232873	0.125217	-1.85976	0.0629192	0.475447
Lapsyn	1071.83	-0.402804	0.216589	-1.85976	0.0629195	0.475447
CG10483	47.4687	0.627736	0.337669	1.85903	0.063023	0.475473
Ork1	878.435	0.3513	0.188946	1.85925	0.0629911	0.475473
Pof	187.639	0.331748	0.178512	1.85841	0.0631115	0.475763
CG46385	10215.3	0.240599	0.129499	1.85793	0.0631796	0.4759
mod(mdg4)	860.966	0.266699	0.143604	1.85718	0.0632852	0.476318
CG14499	2281.62	-1.77664	0.957106	-1.85626	0.0634165	0.476928
CG32485	1211.28	-0.28267	0.152309	-1.8559	0.0634673	0.476933
Dtg	365.022	-0.381475	0.205762	-1.85396	0.0637447	0.477884
Tret1-1	838.526	-0.482056	0.259989	-1.85414	0.063719	0.477884
zye	9.6561	1.36297	0.734984	1.85442	0.0636784	0.477884
alpha-Man-Ib	89.017	0.457078	0.246651	1.85314	0.0638628	0.478035
CG4945	14.2078	1.07397	0.579545	1.85312	0.0638654	0.478035
Lpt	302.704	0.36957	0.199482	1.85265	0.0639327	0.478163
CG4069	218.783	0.513443	0.277248	1.85192	0.0640367	0.478563
CG5174	2997	-0.194669	0.105207	-1.85034	0.0642641	0.479517
Cyp6d5	24051.4	0.331924	0.179386	1.85034	0.0642652	0.479517
CG33051	137.256	0.414323	0.224316	1.84705	0.0647402	0.482304
RpL24-like	2532.13	0.440607	0.238513	1.84731	0.0647029	0.482304
Urm1	105.615	0.415147	0.2251	1.84428	0.0651422	0.484919
CG30197	526.958	0.333719	0.181	1.84375	0.0652193	0.485113
CG31522	6044.52	0.279561	0.151662	1.84332	0.0652816	0.485197
CG4281	297.257	0.299944	0.162793	1.84248	0.0654043	0.485585
ranshi	147.693	0.487166	0.264438	1.84227	0.065436	0.485585
ATPsynbeta	33174.5	-0.18922	0.102766	-1.84127	0.0655816	0.485907
CG2691	1260.7	0.369005	0.200387	1.84146	0.0655535	0.485907
CG6006	273.655	0.55332	0.300666	1.84031	0.0657223	0.48657
stmA	1254.31	-0.246455	0.133955	-1.83984	0.0657923	0.48671
CG1827	469.059	0.276713	0.150436	1.83941	0.0658548	0.486771
CG1882	3142.66	0.233321	0.126868	1.83908	0.0659031	0.486771
CG32708	163.661	0.359772	0.195686	1.83852	0.0659864	0.487009
boca	264.554	0.367482	0.200365	1.83406	0.0666446	0.489355
CG10116	5106.04	-0.261749	0.142745	-1.83369	0.0667007	0.489355
CG12643	1361.86	0.357655	0.19496	1.83451	0.0665786	0.489355
CG2681	2312.8	0.230197	0.125525	1.83387	0.0666729	0.489355
CG42704	7.17082	1.94238	1.05883	1.83446	0.0665863	0.489355
Csp	5396.93	-0.18849	0.102799	-1.83358	0.0667163	0.489355
ctp	4875.45	-0.185905	0.101388	-1.8336	0.066714	0.489355
Drp1	2162.63	-0.202407	0.110269	-1.83557	0.0664209	0.489355
CG13585	2324.73	-0.219968	0.12002	-1.83276	0.0668387	0.489875
Clect27	86.9102	0.58733	0.320573	1.83212	0.0669329	0.490188
CG13344	89.8004	0.489957	0.267508	1.83156	0.067017	0.490426
peng	868.077	0.38258	0.20894	1.83106	0.0670921	0.490598
CG3739	8401.83	0.453172	0.247712	1.82943	0.0673359	0.492002
Atet	1094.86	-0.327049	0.178952	-1.82758	0.0676129	0.492597
CG12974	11271.7	-0.262265	0.14348	-1.82788	0.0675676	0.492597
CG42487	80.6133	0.493078	0.269709	1.82818	0.067522	0.492597
Rhp	271.625	-0.363816	0.199079	-1.8275	0.0676245	0.492597
Amnionless	12.1459	-1.30683	0.715553	-1.82632	0.0678016	0.493508
CG5867	362.874	-0.325292	0.17819	-1.82554	0.0679203	0.493725
fra	2014.32	-0.367265	0.201231	-1.82509	0.0679872	0.493725
Iswi	675.521	0.249688	0.136784	1.82542	0.0679381	0.493725
CG1896	58.1139	0.546144	0.299638	1.82268	0.0683516	0.494531
Cisd2	1600.05	-0.256528	0.140667	-1.82365	0.0682046	0.494531
Jon99Ciii	714632	-0.41731	0.228884	-1.82324	0.0682671	0.494531
l(3)02640	646.426	0.223829	0.122774	1.8231	0.0682878	0.494531
mei-S332	41.0163	-0.625435	0.343148	-1.82264	0.0683582	0.494531
CG15019	1442.84	0.409627	0.224919	1.82122	0.068574	0.495715
AMPdeam	5246.15	-0.241952	0.132914	-1.82036	0.068704	0.49615
Camta	784.26	0.282408	0.15521	1.81953	0.0688307	0.49615
Cdc42	8307.64	-0.235638	0.12956	-1.81876	0.0689474	0.49615
CG5883	61.5746	-1.04099	0.572172	-1.81937	0.068855	0.49615
CG7246	178.6	0.381539	0.209751	1.81901	0.0689106	0.49615
CG7255	3657.9	-0.287699	0.158143	-1.81924	0.0688755	0.49615
Arpc3A	600.915	-0.283979	0.156375	-1.81601	0.0693688	0.496222
asRNA:CR45600	284.502	-0.483217	0.265844	-1.81767	0.069115	0.496222
ATPCL	2700.37	0.244459	0.134614	1.816	0.0693703	0.496222
CG13085	111.675	-0.383063	0.210696	-1.81808	0.0690517	0.496222
CG13300	21.084	-0.917665	0.506194	-1.81287	0.0698518	0.496222
CG18853	170.761	0.45533	0.251206	1.81258	0.069897	0.496222
CG33470	46.8652	1.19316	0.657278	1.81531	0.0694764	0.496222
CG7179	17.995	-1.04796	0.57697	-1.81632	0.0693218	0.496222
Cyp309a1	671.127	-0.433817	0.239087	-1.81448	0.0696044	0.496222
Elp1	622.92	0.357436	0.197196	1.81259	0.0698956	0.496222
fbp	725.988	0.546388	0.301302	1.81342	0.0697666	0.496222
GEFmeso	3587.99	-0.349343	0.192513	-1.81465	0.0695776	0.496222
Myo95E	324.682	0.3094	0.170319	1.81659	0.0692794	0.496222
ND-49	3944.88	-0.174815	0.0962995	-1.81533	0.0694739	0.496222
Ns2	1375.83	0.353075	0.194614	1.81423	0.0696425	0.496222
Pi3K92E	982.841	-0.336144	0.185256	-1.81449	0.0696026	0.496222
Prosbeta2	1894.55	-0.220997	0.121668	-1.8164	0.0693096	0.496222
sphe	10984.1	-0.225385	0.124279	-1.81354	0.0697491	0.496222
CG30344	671.865	-0.238925	0.131893	-1.8115	0.0700629	0.496288
gcl	399.878	-0.299093	0.165082	-1.81179	0.0700194	0.496288
Mt2	55.6314	0.657581	0.362874	1.81215	0.0699635	0.496288
Bre1	581.654	0.265066	0.14658	1.80834	0.0705543	0.497935
CG15439	267.331	0.28577	0.157964	1.80909	0.0704378	0.497935
CG17508	5122.08	-0.209952	0.116147	-1.80764	0.0706621	0.497935
Dronc	368.646	-0.387902	0.214478	-1.80859	0.0705145	0.497935
Ect3	17.7021	-1.12052	0.619753	-1.808	0.070606	0.497935
RpIII128	502.265	0.320687	0.177406	1.80764	0.0706621	0.497935
Sdc	3118.46	-0.223284	0.123465	-1.80849	0.0705308	0.497935
chic	15415.5	-0.260218	0.144027	-1.80673	0.0708046	0.4982
scaf6	609.882	0.275702	0.152574	1.807	0.0707628	0.4982
AOX3	8900.22	0.258133	0.142973	1.80546	0.0710028	0.498524
HSPC300	157.066	-0.376701	0.208649	-1.80543	0.0710079	0.498524
PGRP-SC1a	1529.95	0.526581	0.291622	1.8057	0.0709659	0.498524
Atg3	1775.82	-0.225233	0.124856	-1.80395	0.071239	0.498673
Phae2	3202.41	0.290148	0.160794	1.80447	0.0711575	0.498673
Stt3A	693.735	0.311002	0.172385	1.80412	0.0712126	0.498673
tamo	726.318	-0.317754	0.176127	-1.80412	0.0712129	0.498673
Argk	38619.2	-0.275311	0.152967	-1.7998	0.0718915	0.501269
CG3097	816.278	0.318958	0.177255	1.79943	0.0719501	0.501269
CG4622	208.269	0.301608	0.167754	1.79792	0.07219	0.501269
CG6996	7.77827	-1.95083	1.08305	-1.80124	0.0716657	0.501269
CG7778	218.14	-0.484987	0.269723	-1.79809	0.0721626	0.501269
comm3	716.267	-0.384117	0.213605	-1.79826	0.0721358	0.501269
Fancm	1435.45	-0.368329	0.204574	-1.80047	0.0717863	0.501269
Shmt	742.001	0.324238	0.180274	1.79859	0.0720835	0.501269
Tbce	506.932	-0.344051	0.19136	-1.79793	0.0721883	0.501269
Tfb1	555.696	0.260284	0.144644	1.79948	0.0719422	0.501269
Zfrp8	206.426	0.349158	0.194123	1.79864	0.072075	0.501269
CG5506	45438.9	-0.32847	0.18286	-1.7963	0.072447	0.50211
Df31	1198.11	-0.287043	0.15981	-1.79616	0.0724694	0.50211
eEF1alpha1	197188	0.344746	0.191922	1.79628	0.0724496	0.50211
CG11089	518.621	0.327815	0.182561	1.79564	0.0725511	0.502187
CG32512	2817.31	0.26968	0.150204	1.79542	0.0725863	0.502187
SREBP	4858.63	-0.220459	0.122843	-1.79464	0.0727105	0.50268
Ace	1534.98	0.322338	0.18014	1.78938	0.0735533	0.504108
CG11309	7955.76	0.232964	0.129997	1.79207	0.0731223	0.504108
CG15533	10000.9	0.314231	0.175313	1.7924	0.0730686	0.504108
CG3704	305.439	0.396864	0.221473	1.79193	0.073144	0.504108
CG42306	907.594	-0.198644	0.110988	-1.78977	0.0734907	0.504108
CG44085	421.386	0.315209	0.175895	1.79204	0.0731272	0.504108
CG6145	1442.23	0.337724	0.188674	1.78999	0.0734555	0.504108
Fatp3	1084.33	-0.360088	0.200982	-1.79164	0.07319	0.504108
Gint3	907.594	-0.198644	0.110988	-1.78977	0.0734907	0.504108
RPA2	73.2085	-0.483129	0.269776	-1.79086	0.0733165	0.504108
spict	1132.66	-0.318901	0.17806	-1.79098	0.0732964	0.504108
Tet	2424.09	0.275732	0.154087	1.78945	0.0735419	0.504108
CG4038	581.335	0.449743	0.251444	1.78864	0.0736723	0.50421
CG9338	43.7726	-0.653653	0.365449	-1.78863	0.0736743	0.50421
CG4872	488.391	-0.369686	0.206752	-1.78807	0.0737647	0.504466
ihog	40.6711	0.757386	0.423801	1.78713	0.0739167	0.505141
CG18659	635.262	-0.337804	0.18909	-1.78647	0.0740228	0.505503
CG42673	179.757	0.467613	0.261866	1.78569	0.074149	0.506002
Hacl	3512.48	0.23024	0.129061	1.78396	0.0744302	0.507193
lili	685.915	0.419883	0.235336	1.78419	0.0743934	0.507193
CG31915	91.7054	0.470582	0.263974	1.78268	0.074638	0.508244
CG9143	600.95	0.410454	0.230419	1.78133	0.0748578	0.509012
CG9302	122.973	0.541252	0.3038	1.7816	0.0748141	0.509012
CG12024	216.222	0.376259	0.211339	1.78036	0.0750172	0.509731
CG12128	249.137	0.414215	0.233435	1.77443	0.0759915	0.51002
CG18476	114.389	0.436414	0.245986	1.77414	0.0760393	0.51002
CG3529	1656.02	-0.273645	0.153996	-1.77697	0.0755733	0.51002
CG7900	2228.24	-0.312039	0.175869	-1.77427	0.0760183	0.51002
Eb1	1808.93	-0.196061	0.110458	-1.77498	0.0759006	0.51002
ec	19.6898	0.885677	0.498113	1.77807	0.075393	0.51002
fiz	15593.8	0.306444	0.172326	1.77828	0.0753585	0.51002
Fkbp39	1324.14	0.366102	0.20619	1.77556	0.0758057	0.51002
lbm	87.4757	-0.481258	0.271317	-1.77379	0.0760985	0.51002
mRpL33	315.63	-0.28535	0.160876	-1.77372	0.0761093	0.51002
ND-B14.5A	1487.6	-0.250632	0.141255	-1.77432	0.0760106	0.51002
rho	22.7851	-0.939971	0.529923	-1.77379	0.0760981	0.51002
Roc2	180.412	-0.361514	0.203457	-1.77686	0.0755916	0.51002
Rpp30	92.4947	0.427057	0.240586	1.77507	0.0758858	0.51002
rut	658.515	0.447267	0.251357	1.77941	0.075172	0.51002
santa-maria	1404.21	-0.306274	0.172095	-1.77968	0.0751281	0.51002
TotM	91.6359	1.70159	0.957116	1.77783	0.0754322	0.51002
trio	3179.12	-0.22505	0.12689	-1.77358	0.0761328	0.51002
TrpA1	835.971	-0.347625	0.19566	-1.77668	0.0756213	0.51002
Xbp1	11130.4	-0.167624	0.0942277	-1.77893	0.0752513	0.51002
Pex2	278.59	0.3691	0.208347	1.77157	0.0764667	0.511536
Uba1	4585.94	-0.181227	0.102284	-1.7718	0.0764276	0.511536
CG10623	2414.9	-0.227271	0.128334	-1.77093	0.076572	0.51188
Cht10	31.5263	-0.787717	0.445126	-1.76965	0.0767854	0.512946
CG2772	1929.1	-0.337929	0.191284	-1.76664	0.0772892	0.51315
CG33116	708.219	-0.311151	0.176188	-1.76602	0.0773926	0.51315
CG42813	1412.02	-0.210886	0.119375	-1.76658	0.0772983	0.51315
CG5114	493.58	0.379447	0.214754	1.76689	0.0772462	0.51315
CG8067	149.772	-0.360942	0.204187	-1.7677	0.0771112	0.51315
CG9664	297.405	-0.338732	0.191769	-1.76635	0.0773366	0.51315
CoRest	794.315	0.293441	0.165965	1.76808	0.0770468	0.51315
ND-MNLL	1218.4	-0.233305	0.131877	-1.76911	0.0768747	0.51315
Prosalpha5	1336.5	-0.262486	0.14864	-1.76592	0.0774098	0.51315
RpII33	182.925	0.314059	0.177815	1.76621	0.07736	0.51315
Uhg8	46.4921	0.702536	0.397202	1.76871	0.0769416	0.51315
CG14629	3452.05	-0.286348	0.162208	-1.76531	0.0775115	0.513466
CG31792	90.162	-0.488142	0.276628	-1.76462	0.0776285	0.513883
CG5199	80.4716	0.448541	0.254614	1.76165	0.078128	0.515916
dwg	163.332	0.373218	0.2118	1.76213	0.0780477	0.515916
tmod	1252.22	-0.263515	0.149597	-1.76151	0.0781526	0.515916
Ugt37D1	4661.74	0.262343	0.148896	1.76192	0.0780829	0.515916
LIMK1	641.932	-0.338889	0.192435	-1.76106	0.0782281	0.516055
lncRNA:roX1	33.271	0.921604	0.523444	1.76065	0.078297	0.516152
CG7896	4.99526	1.68946	0.960431	1.75906	0.0785666	0.517212
Cyp12a5	2356.9	0.264461	0.15033	1.7592	0.0785437	0.517212
Arf102F	2701.13	-0.2193	0.124704	-1.75857	0.078651	0.51741
Fas3	1002.32	-0.306645	0.174427	-1.75801	0.078746	0.517424
ninaC	16.9804	-1.01389	0.57676	-1.75791	0.0787621	0.517424
CG13101	91.4185	-0.444695	0.253053	-1.75732	0.0788628	0.517445
sqh	5008.99	-0.292899	0.16668	-1.75726	0.0788741	0.517445
atk	10.9858	-1.2145	0.691306	-1.75681	0.0789496	0.517583
CG5096	22769.2	-0.211705	0.120551	-1.75615	0.0790626	0.517966
Rpt5	1967.06	-0.181886	0.103638	-1.75502	0.0792562	0.518877
Tom70	455.323	0.282454	0.161	1.75437	0.0793666	0.519242
Hmr	124.499	0.376138	0.214441	1.75404	0.0794241	0.519261
Snmp2	139.097	0.408211	0.232972	1.75219	0.0797407	0.520615
Ugt49B1	3729.5	0.275385	0.157151	1.75236	0.0797118	0.520615
ATPsyngamma	6719.66	-0.202058	0.115415	-1.75072	0.0799947	0.521565
PIG-N	307.533	-0.307493	0.175639	-1.75071	0.079996	0.521565
ATPsynCF6	3820.23	-0.207307	0.118496	-1.74948	0.0802077	0.522191
cathD	6793.4	-0.232195	0.132794	-1.74853	0.0803719	0.522191
CG11241	944.592	0.280876	0.16063	1.74859	0.0803619	0.522191
CG3308	1348.74	-0.223423	0.127891	-1.74698	0.0806407	0.522191
CG3815	145.779	0.345362	0.197568	1.74807	0.0804522	0.522191
pre-mod(mdg4)-H	10.6429	6.84177	3.9109	1.74941	0.0802201	0.522191
sni	636.372	-0.244402	0.139899	-1.74699	0.0806396	0.522191
Snx3	588.368	-0.279403	0.159899	-1.74737	0.0805725	0.522191
spirit	49.6021	0.627124	0.358977	1.74698	0.0806413	0.522191
Su(var)2-HP2	955.635	0.263127	0.150495	1.74841	0.0803932	0.522191
Lfg	5070.87	-0.347381	0.198937	-1.74619	0.0807787	0.522725
CG7110	52.3538	0.608981	0.348913	1.74537	0.0809213	0.523291
asRNA:CR43936	9.61368	-1.25481	0.719315	-1.74445	0.0810802	0.523757
CG15027	171.698	0.435322	0.249566	1.74432	0.0811036	0.523757
CG31198	212930	-0.312004	0.178942	-1.7436	0.0812284	0.523871
CG6983	762.872	-0.218373	0.125244	-1.74359	0.0812315	0.523871
CG16986	5654.77	-0.288459	0.165642	-1.74146	0.0816031	0.524978
Clc	3359.24	-0.190973	0.109669	-1.74136	0.0816212	0.524978
fkh	1851.74	-0.356266	0.204593	-1.74134	0.0816239	0.524978
yellow-c	15.0592	-0.959077	0.550709	-1.74153	0.0815905	0.524978
CG30049	1024.55	-0.195309	0.112235	-1.74018	0.0818271	0.525929
spoon	4742.97	0.213053	0.122589	1.73795	0.08222	0.528097
Best1	742.716	-0.353726	0.203618	-1.7372	0.0823514	0.528583
ATPsyndelta	4080.83	-0.190125	0.109569	-1.73521	0.0827044	0.52873
CG13760	156.077	0.338118	0.194687	1.73673	0.0824353	0.52873
Mco4	1340.02	-0.254537	0.146598	-1.7363	0.0825116	0.52873
mRpS10	218.485	0.359953	0.207426	1.73534	0.0826813	0.52873
nAChRalpha5	88.0706	0.458738	0.264309	1.73561	0.0826327	0.52873
Rpn6	2451.74	-0.172404	0.0993579	-1.73519	0.082708	0.52873
CNPYb	313.135	0.496172	0.28603	1.73468	0.0827967	0.528942
alphaTry	417744	-0.209778	0.121045	-1.73306	0.0830853	0.529909
CG33346	6707.04	-0.3107	0.179328	-1.73258	0.0831711	0.529909
Jon99Fi	130783	-0.458408	0.264481	-1.73324	0.0830535	0.529909
noc	1306.42	0.213735	0.12334	1.73289	0.0831154	0.529909
ABCA	15576.4	-0.283934	0.164019	-1.73111	0.0834329	0.53051
CG43069	5.74284	1.55041	0.895465	1.7314	0.0833809	0.53051
CG43085	9.79747	-1.81495	1.04839	-1.73117	0.0834219	0.53051
Cyt-c1	5404.31	-0.175022	0.101176	-1.72988	0.0836523	0.531197
lncRNA:CR45102	1331.2	-0.298341	0.172464	-1.72987	0.0836527	0.531197
CG4653	7763.29	-0.290404	0.167956	-1.72905	0.0837996	0.531775
CG43103	47.5071	-0.589467	0.341004	-1.72863	0.0838762	0.531906
CG8108	1391.97	0.219563	0.127075	1.72781	0.0840216	0.532473
MICAL-like	1364.5	-0.234966	0.136033	-1.72727	0.0841188	0.532696
NimC1	8.88083	-1.44502	0.836728	-1.72699	0.0841689	0.532696
His1:CG33837	14.3387	1.03741	0.601645	1.7243	0.0846545	0.533715
His1:CG33840	14.3387	1.03741	0.601645	1.7243	0.0846545	0.533715
klar	8705.81	-0.328049	0.190127	-1.72542	0.0844512	0.533715
Nhe3	1099.87	-0.246967	0.143259	-1.72392	0.084723	0.533715
Rtnl1	9955.59	-0.216291	0.125448	-1.72415	0.0846805	0.533715
Snup	42.5905	0.598983	0.347408	1.72415	0.084681	0.533715
Wsck	81.8919	-0.520726	0.301807	-1.72536	0.0844622	0.533715
alphaTub84B	13295.4	-0.230768	0.133932	-1.72302	0.0848842	0.534069
ds	39.2409	0.706298	0.40995	1.72289	0.0849083	0.534069
l(2)09851	761.805	0.345604	0.200621	1.72267	0.0849476	0.534069
2024-09-02	681.943	-0.248722	0.144473	-1.72158	0.0851456	0.534502
CG3277	2190.57	0.299172	0.173751	1.72184	0.0850983	0.534502
Pex13	2312.6	0.210121	0.122067	1.72136	0.0851852	0.534502
CG42521	6.64231	2.8556	1.66056	1.71966	0.0854942	0.535412
Jupiter	479.325	-0.463829	0.269726	-1.71963	0.0854992	0.535412
Rtc1	243.99	0.378121	0.219849	1.71992	0.0854479	0.535412
BRWD3	1116.32	0.252204	0.146712	1.71904	0.085607	0.535734
CG15099	3271.3	-0.27551	0.160379	-1.71787	0.0858204	0.536363
fng	74.0921	-0.746299	0.434404	-1.71798	0.0857997	0.536363
flw	2515.04	-0.21697	0.126521	-1.71489	0.0863647	0.539411
CG7702	2215.98	-0.292027	0.170377	-1.714	0.0865278	0.53972
CG7728	830.639	0.362626	0.211562	1.71405	0.0865204	0.53972
Act5C	128566	-0.346416	0.202206	-1.71318	0.0866791	0.540309
AP-2mu	654.886	-0.208179	0.121546	-1.71276	0.086757	0.54044
Chc	10154.6	-0.223992	0.130843	-1.71191	0.0869137	0.540512
Cyp9h1	762.433	-0.38733	0.226203	-1.71231	0.0868395	0.540512
dl	1172.14	-0.244253	0.14269	-1.71177	0.0869391	0.540512
CG31759	137.285	0.402932	0.235595	1.71027	0.0872152	0.541874
Vps16B	59.8508	0.488816	0.285942	1.70949	0.0873598	0.542418
CG11791	2166.43	0.216077	0.126531	1.70769	0.0876933	0.542713
CG14483	826.194	0.259605	0.15195	1.70849	0.0875453	0.542713
Diap1	4379.58	-0.189424	0.110933	-1.70755	0.087719	0.542713
Ets21C	90.8455	-0.779593	0.456352	-1.70832	0.0875777	0.542713
goe	2269.38	-0.202279	0.118436	-1.70791	0.0876525	0.542713
Prx5	983.84	-0.220345	0.129054	-1.70739	0.0877498	0.542713
l(2)10685	130.786	0.347263	0.203494	1.7065	0.0879156	0.543385
CG4199	2142.81	-0.256274	0.150227	-1.70591	0.0880242	0.543429
jar	6348.2	-0.216624	0.12699	-1.70584	0.0880371	0.543429
CG6767	2185.78	0.227038	0.133172	1.70485	0.0882217	0.544215
Dh44-R2	629.585	0.251246	0.147473	1.70367	0.088442	0.54522
CG43074	78.9703	1.06783	0.626917	1.70331	0.08851	0.545286
CG7497	224.572	-0.417252	0.245035	-1.70283	0.0886007	0.545491
eIF4G2	2433.8	-0.30006	0.176252	-1.70245	0.0886717	0.545575
Hr38	15.8742	-1.07252	0.630103	-1.70214	0.0887291	0.545575
GstD8	149.76	-0.699959	0.411437	-1.70126	0.0888951	0.545774
RpL22	24955	0.346146	0.20349	1.70104	0.0889345	0.545774
Sur	79.9143	0.550203	0.323525	1.70065	0.0890088	0.545774
Tdrd3	327.256	0.282443	0.166047	1.70099	0.0889457	0.545774
UQCR-C2	5167.42	-0.178577	0.105018	-1.70044	0.0890486	0.545774
cher	1606.1	-0.25023	0.147196	-1.69997	0.0891364	0.545817
Socs36E	892.402	-0.55312	0.325405	-1.69979	0.0891704	0.545817
CG10477	25051.7	0.253838	0.149536	1.69751	0.0896012	0.546677
CG14820	8520.05	-0.19745	0.116465	-1.69536	0.0900067	0.546677
CG34172	10.0745	-1.70514	1.00593	-1.69509	0.0900585	0.546677
CG3655	1758.73	-0.22063	0.130055	-1.69644	0.0898026	0.546677
CG42394	480.727	-0.37918	0.223592	-1.69586	0.0899127	0.546677
CG42588	415.59	0.332236	0.195926	1.69573	0.0899379	0.546677
CG42855	31.4281	0.706144	0.416362	1.69599	0.0898881	0.546677
DhpD	1106.46	0.224412	0.132324	1.69592	0.0899007	0.546677
fax	476.982	0.254596	0.150169	1.6954	0.0900004	0.546677
l(1)G0020	322.541	0.428277	0.252393	1.69686	0.0897225	0.546677
RpI1	1230.68	0.330424	0.194711	1.69699	0.0896978	0.546677
Tab2	1586.43	-0.199421	0.117575	-1.69611	0.0898642	0.546677
upd3	28.007	-1.07067	0.631308	-1.69595	0.0898958	0.546677
Tsp42Ee	678.661	-0.275721	0.163009	-1.69144	0.0907524	0.550537
pix	5028.86	0.296713	0.175589	1.68981	0.0910636	0.552073
CG1074	313.095	0.284245	0.168276	1.68916	0.0911896	0.552074
CG12608	580.557	0.296147	0.175365	1.68875	0.0912678	0.552074
Gbp1	19.6249	-0.854631	0.506118	-1.6886	0.0912961	0.552074
mod	5028.09	0.362704	0.21476	1.68888	0.0912426	0.552074
Act42A	3652.14	-0.890172	0.527373	-1.68794	0.0914231	0.552491
CG17163	154.632	0.338271	0.200504	1.68711	0.091583	0.553105
stl	949.453	0.340527	0.201915	1.68649	0.091702	0.553473
Hr3	61.1866	-0.692635	0.410891	-1.68569	0.0918553	0.554046
Fsn	220.818	0.302258	0.179385	1.68497	0.091994	0.554531
coro	2286.4	-0.238548	0.141704	-1.68343	0.0922923	0.555778
GXIVsPLA2	146.439	0.384661	0.228517	1.6833	0.0923178	0.555778
CG5961	665.939	0.270096	0.160517	1.68266	0.0924405	0.556164
asRNA:CR44368	69.9041	0.560188	0.333033	1.68208	0.0925528	0.556487
Ssl1	168.813	0.320497	0.190626	1.68129	0.0927074	0.557065
CG9813	219.137	-0.419389	0.249677	-1.67972	0.0930109	0.558536
Dlic	4800.77	-0.21003	0.125128	-1.67852	0.0932452	0.559589
CG5390	46.2196	-0.597426	0.356066	-1.67785	0.0933763	0.560022
Bgb	37.011	0.692351	0.412775	1.67731	0.093482	0.560039
NHP2	816.018	0.409066	0.243893	1.67723	0.0934969	0.560039
CG42376	564.347	-0.258421	0.154279	-1.67503	0.0939289	0.560507
didum	3456.03	-0.267828	0.159798	-1.67605	0.0937287	0.560507
dUTPase	120.737	-0.405612	0.241984	-1.67619	0.0937009	0.560507
GstD11	17.5033	-0.969742	0.578771	-1.67552	0.0938322	0.560507
ItgaPS4	42.858	-0.839401	0.501065	-1.67523	0.0938885	0.560507
Sfp33A3	7.94982	-1.28291	0.765659	-1.67556	0.0938238	0.560507
bif	4760.22	-0.250495	0.149629	-1.67411	0.0941091	0.560878
fu	152.531	0.346865	0.207182	1.6742	0.0940909	0.560878
DCTN3-p24	520.974	-0.220078	0.131497	-1.67364	0.094202	0.561081
CG13667	252.96	0.362196	0.21659	1.67227	0.094472	0.561418
CG2277	909.796	0.234819	0.14043	1.67215	0.094495	0.561418
Mlc-c	14629.1	-0.207629	0.124118	-1.67284	0.0943583	0.561418
UGP	846.464	0.275296	0.164614	1.67237	0.0944511	0.561418
ND-19	1080.67	-0.21399	0.128013	-1.67163	0.0945965	0.56167
Zasp52	1329.59	-0.433699	0.259527	-1.67111	0.0946998	0.561933
CG16868	464.609	0.221485	0.132616	1.67013	0.0948935	0.56238
Cyp12b2	539.215	-0.318692	0.190795	-1.67033	0.0948532	0.56238
CG14356	41.678	0.563682	0.337675	1.6693	0.0950572	0.562999
CG1673	132.708	0.3809	0.228339	1.66814	0.0952889	0.563671
Pura	211.467	-0.371458	0.222693	-1.66803	0.09531	0.563671
Sirt6	41.0884	0.588076	0.352599	1.66784	0.0953484	0.563671
CG2921	445.623	0.261418	0.156798	1.66723	0.0954689	0.563962
CG6024	12.7309	-1.134	0.680325	-1.66686	0.0955428	0.563962
Nmd3	1130.2	0.346284	0.207768	1.66669	0.0955758	0.563962
CG30339	2146.57	0.219413	0.131671	1.66638	0.0956382	0.563981
lncRNA:CRG	151.542	-0.5001	0.30022	-1.66578	0.0957576	0.563985
Trf	97.0101	0.411905	0.247236	1.66604	0.0957054	0.563985
CG5830	3046.41	-0.206281	0.123866	-1.66536	0.0958415	0.564129
Fib	673.686	0.481135	0.289042	1.66458	0.0959962	0.564341
sinu	175.508	0.304736	0.183063	1.66465	0.0959822	0.564341
Alp9	48810.3	0.347702	0.208972	1.66387	0.0961381	0.564422
CG12253	22.3294	0.991114	0.595581	1.66411	0.0960899	0.564422
CG14777	309.879	-0.278825	0.167601	-1.66362	0.0961881	0.564422
CG6345	120.738	0.361908	0.217661	1.66272	0.0963695	0.564441
Dl	214.497	0.316732	0.190458	1.663	0.0963126	0.564441
Etf-QO	2758.88	0.185143	0.111311	1.6633	0.0962532	0.564441
Ras64B	333.247	-0.248709	0.149607	-1.66242	0.0964295	0.564445
Rexo5	778.633	0.312781	0.188231	1.66169	0.0965758	0.564953
CG34253	4.9509	1.67927	1.01111	1.66082	0.0967491	0.565272
Rop	2496.36	-0.200746	0.12086	-1.66098	0.0967179	0.565272
CG17985	212.412	0.361909	0.218101	1.65936	0.0970428	0.566639
CG14543	152.723	0.332009	0.200183	1.65852	0.0972117	0.566929
Mal-A3	9213.84	0.341866	0.206109	1.65867	0.0971829	0.566929
CG15309	1194.24	-0.329887	0.199124	-1.65669	0.0975822	0.568044
CG4788	65.7998	0.519139	0.313311	1.65694	0.0975309	0.568044
Tg	135.602	0.357766	0.215896	1.65713	0.0974941	0.568044
Mal-A2	10703	0.282232	0.170411	1.65618	0.0976853	0.568297
baz	1472.63	-0.357245	0.215984	-1.65404	0.0981203	0.569783
Cortactin	2845.84	-0.219248	0.132553	-1.65403	0.0981207	0.569783
Csl4	116.972	0.373769	0.225909	1.65451	0.0980234	0.569783
Atg18a	909.277	-0.216616	0.131044	-1.65301	0.0983295	0.569992
CG6834	3498.95	0.222822	0.134825	1.65268	0.0983965	0.569992
Dis3	574.121	0.305661	0.184865	1.65343	0.0982435	0.569992
Nnp-1	787.285	0.352904	0.213514	1.65284	0.0983637	0.569992
Rrp4	279.815	0.345666	0.209204	1.65229	0.0984753	0.570101
Hsp60A	3512.07	0.236779	0.143376	1.65146	0.0986455	0.570739
asRNA:CR44367	74.3263	0.441326	0.267399	1.65044	0.0988538	0.571249
twf	638.584	-0.289065	0.175133	-1.65055	0.0988305	0.571249
Vps25	385.307	-0.251892	0.15267	-1.64991	0.0989621	0.571527
CG12290	2339.79	0.21709	0.13168	1.64861	0.0992271	0.572015
Gorab	111.024	0.412397	0.250135	1.64869	0.0992105	0.572015
Trap1	1182.57	0.240055	0.145596	1.64877	0.099194	0.572015
Atg5	526.5	-0.212971	0.129263	-1.64757	0.0994402	0.572594
lncRNA:CR44618	31.4462	0.693364	0.420849	1.64754	0.099448	0.572594
CG8858	868.892	-0.22894	0.13899	-1.64716	0.0995248	0.572689
D12	101.429	0.392506	0.238432	1.6462	0.0997232	0.573332
Prosalpha2	1686.95	-0.197695	0.120123	-1.64577	0.0998113	0.573332
trus	183.853	0.379054	0.230324	1.64574	0.0998175	0.573332
dbr	728.579	-0.224218	0.136274	-1.64535	0.0998984	0.57345
IleRS	2673.88	0.280327	0.170454	1.64459	0.100054	0.574
CG46280	1942.57	-0.203157	0.123586	-1.64385	0.100208	0.574535
CG2006	61.7699	0.56918	0.346383	1.64321	0.100339	0.57494
CG17633	118412	-0.197806	0.120437	-1.64241	0.100506	0.575546
Tctp	23060.8	0.271945	0.165637	1.64181	0.100629	0.575906
Hr96	1223.06	-0.200178	0.122005	-1.64073	0.100853	0.576838
CG3156	286.665	0.262699	0.160167	1.64016	0.100972	0.577175
CG7275	394.733	0.37476	0.228532	1.63985	0.101035	0.577189
CG15744	160.685	0.356459	0.217422	1.63948	0.101114	0.577289
Ugt37A3	1804.79	0.437889	0.26715	1.63911	0.10119	0.577378
CG5068	355.638	0.248163	0.151469	1.63837	0.101344	0.577849
PGRP-LB	2225.35	-0.205234	0.125286	-1.63813	0.101394	0.577849
CG34159	505.985	-0.256419	0.156638	-1.63701	0.101628	0.578435
His1:CG33804	6.98919	1.62915	0.995526	1.63647	0.10174	0.578435
His1:CG33852	6.98919	1.62915	0.995526	1.63647	0.10174	0.578435
Ssk	12637.9	-0.225673	0.13785	-1.63709	0.101612	0.578435
mRpS14	210.646	-0.32931	0.201443	-1.63475	0.102101	0.579818
Usp15-31	1063.75	0.34341	0.210071	1.63473	0.102106	0.579818
CG14309	10.7498	-4.96828	3.04156	-1.63346	0.102371	0.58098
B4	996.921	-0.320668	0.196537	-1.63159	0.102765	0.582866
CG13285	315.211	-0.540566	0.331406	-1.63113	0.102863	0.583075
bark	3780.38	-0.305641	0.187571	-1.62947	0.103213	0.583667
CG13126	176.147	0.357613	0.21943	1.62974	0.103156	0.583667
Eip78C	63.6254	-0.568057	0.348548	-1.62978	0.103147	0.583667
GlcAT-P	864.269	0.32853	0.201517	1.63028	0.103042	0.583667
CG9034	657.836	-0.263754	0.161933	-1.62878	0.10336	0.584149
CG5290	264.386	0.28644	0.175905	1.62838	0.103445	0.584281
DCTN5-p25	361.528	-0.301468	0.185209	-1.62772	0.103585	0.584725
Ubc10	1193.82	-0.225407	0.138632	-1.62594	0.103961	0.586503
CG12065	2371.51	-0.24232	0.14931	-1.62293	0.104605	0.589085
Elba2	36.91	0.610244	0.375892	1.62346	0.104492	0.589085
Mcr	353.238	0.271925	0.167551	1.62294	0.104602	0.589085
Tango11	1049.8	-0.203811	0.125654	-1.622	0.104803	0.589849
CG10098	171.449	-0.326616	0.201482	-1.62107	0.105002	0.590622
CG3408	105.739	0.392722	0.242337	1.62056	0.105111	0.590887
ATPsynB	5063.87	-0.20417	0.12621	-1.61771	0.105726	0.590891
bchs	848.028	-0.297495	0.183901	-1.6177	0.105728	0.590891
CG18273	583.25	0.346898	0.214413	1.6179	0.105685	0.590891
CG32483	5359.89	-0.221027	0.136612	-1.61791	0.105681	0.590891
Gnf1	372.882	0.245135	0.151433	1.61876	0.105498	0.590891
Graf	3299.47	-0.229561	0.141821	-1.61867	0.105518	0.590891
mus201	217.564	0.28072	0.173514	1.61785	0.105695	0.590891
qkr54B	401.737	-0.252224	0.155918	-1.61767	0.105734	0.590891
Rac2	3216.72	-0.255061	0.1577	-1.61738	0.105796	0.590891
SNF4Agamma	5717.59	-0.233114	0.14398	-1.61907	0.105432	0.590891
sqa	2993.14	-0.212496	0.131198	-1.61965	0.105306	0.590891
SkpA	3276.25	-0.162714	0.100668	-1.61635	0.106018	0.591786
ttk	1456.11	0.22152	0.137174	1.61488	0.106337	0.593217
CG6738	6.79895	-1.84984	1.1458	-1.61445	0.106429	0.59338
CG11961	17899.3	-0.207753	0.12877	-1.61337	0.106665	0.59365
CG16989	1295.04	0.289417	0.17936	1.61361	0.106612	0.59365
CG3335	532.003	0.354955	0.219981	1.61357	0.10662	0.59365
CG4239	644.193	-0.291691	0.180847	-1.61292	0.106763	0.593849
5-HT2A	19.7463	1.13811	0.706627	1.61062	0.107262	0.594639
CG10254	433.997	0.237691	0.147611	1.61025	0.107343	0.594639
CG12929	146.09	-0.307507	0.190768	-1.61194	0.106975	0.594639
jigr1	218.505	0.367519	0.228231	1.6103	0.107333	0.594639
Miga	395.342	0.253891	0.157645	1.61052	0.107284	0.594639
net	158.241	-0.508906	0.315932	-1.61081	0.107221	0.594639
strat	308.128	0.285504	0.177212	1.61109	0.10716	0.594639
Adk3	801.799	-0.363976	0.226404	-1.60764	0.107914	0.595545
CG15353	41.7499	-0.767478	0.477064	-1.60875	0.10767	0.595545
CG2061	186.242	0.284628	0.176956	1.60847	0.107733	0.595545
Eip93F	6323.6	-0.239222	0.148813	-1.60753	0.107937	0.595545
lncRNA:CR44318	102.713	-0.417186	0.259389	-1.60834	0.107761	0.595545
out	3829.68	-0.284553	0.177016	-1.6075	0.107945	0.595545
zip	11256.3	-0.283527	0.176352	-1.60773	0.107893	0.595545
sut2	375.867	0.279828	0.174114	1.60715	0.10802	0.595616
CG32756	186.494	0.340137	0.21171	1.60661	0.10814	0.595927
beta3GalTII	80.2811	-0.420342	0.261725	-1.60604	0.108264	0.59627
Fic	690.618	0.295445	0.184014	1.60556	0.108371	0.596479
Rab6	2638.31	-0.224856	0.140071	-1.6053	0.108428	0.596479
cer	188.649	-0.283994	0.177002	-1.60447	0.108611	0.596798
Drep1	62.9179	-0.514583	0.320693	-1.6046	0.108582	0.596798
CG31323	1392.84	-0.445991	0.278233	-1.60294	0.108948	0.596921
iav	15.3731	-0.95056	0.592612	-1.60402	0.10871	0.596921
Jon99Fii	103231	-0.303044	0.189008	-1.60334	0.108861	0.596921
Rpn2	2768.19	-0.209118	0.130423	-1.60338	0.108851	0.596921
Xxylt	187.041	0.369665	0.230612	1.60298	0.10894	0.596921
AlaRS	2522.69	0.17587	0.109743	1.60256	0.109033	0.597041
Spt-I	1823.08	-0.238671	0.149045	-1.60133	0.109304	0.598183
CG3301	1032.78	-0.223186	0.139407	-1.60097	0.109384	0.598277
bbg	13909	-0.205335	0.128352	-1.59978	0.109648	0.599371
CG10960	2576.38	0.343271	0.214612	1.5995	0.10971	0.599371
eIF4EHP	2329.28	-0.242362	0.151551	-1.59921	0.109774	0.599376
Muc68D	236354	0.227479	0.142362	1.59789	0.110066	0.600627
Fatp2	65.2525	0.513693	0.321579	1.59741	0.110174	0.600869
CG5808	140.123	0.338426	0.211982	1.59649	0.11038	0.601516
neur	1028.23	-0.288874	0.180964	-1.59631	0.11042	0.601516
ppk28	8.70774	1.19366	0.747896	1.59603	0.110482	0.601516
CG13097	432.252	0.345182	0.21642	1.59496	0.110721	0.601548
CG14671	411.592	-0.301467	0.189161	-1.5937	0.111002	0.601548
CG16926	32.8071	0.964148	0.605496	1.59233	0.111311	0.601548
CG33468	12.6509	-1.18953	0.745984	-1.59459	0.110805	0.601548
CrebA	3725.29	0.206899	0.129803	1.59395	0.110948	0.601548
drd	47.8457	-0.584865	0.366932	-1.59393	0.110951	0.601548
Frl	347.581	-0.263145	0.165235	-1.59255	0.11126	0.601548
Hsp83	12076	0.487517	0.305763	1.59442	0.110841	0.601548
Khc	3718.42	-0.22157	0.1391	-1.59288	0.111187	0.601548
lic	755.94	0.215249	0.135105	1.59319	0.111117	0.601548
ND-42	2928.47	-0.158394	0.0994423	-1.59282	0.111201	0.601548
PPO2	12.2794	1.73812	1.09154	1.59236	0.111303	0.601548
Rcd6	16.6609	-0.864546	0.542735	-1.59294	0.111173	0.601548
CG43400	5.42388	1.73101	1.08798	1.59103	0.111603	0.60244
CG7519	297.52	0.295617	0.185771	1.5913	0.111543	0.60244
Grx1	2062.81	-0.20611	0.129581	-1.59058	0.111704	0.60244
kri	350.259	0.276629	0.17393	1.59047	0.11173	0.60244
Oatp74D	235.409	-0.380299	0.239177	-1.59003	0.111828	0.602631
CG4017	9.69375	-1.16329	0.732305	-1.58853	0.112167	0.604112
Dpit47	350.394	0.231835	0.146039	1.58749	0.112403	0.604831
Hk	59.9003	-0.561651	0.353887	-1.58709	0.112491	0.604831
vis	17.319	-0.883203	0.556459	-1.58718	0.112471	0.604831
CG3829	308.309	0.368211	0.23213	1.58623	0.112687	0.605544
Agpat1	73.6326	-0.636192	0.401254	-1.58551	0.112851	0.606078
pre-rRNA:CR45847	18057.5	-0.327947	0.206886	-1.58515	0.112931	0.60617
ACXD	2193.54	-0.193627	0.122297	-1.58326	0.113362	0.606756
CG6891	2204.19	-0.292935	0.185048	-1.58302	0.113417	0.606756
E(spl)m3-HLH	123.56	-0.383954	0.242477	-1.58346	0.113316	0.606756
Ktl	118.666	0.420284	0.2655	1.58299	0.113424	0.606756
scro	59.028	0.749738	0.473338	1.58394	0.113208	0.606756
zf30C	454.376	0.401889	0.253737	1.58388	0.113221	0.606756
Spn27A	104.485	0.392705	0.248133	1.58264	0.113504	0.606845
Taf7	133.426	0.445164	0.281358	1.58219	0.113605	0.607044
BCL7-like	194.788	0.320124	0.202463	1.58115	0.113845	0.607161
CG8860	1622.94	-0.190107	0.120236	-1.58111	0.113852	0.607161
kni	49.3439	0.526143	0.332753	1.58118	0.113836	0.607161
olf186-F	331.101	0.262601	0.1661	1.58098	0.113883	0.607161
CG15890	18.0961	0.854138	0.540472	1.58036	0.114025	0.60724
FANCI	48.4966	-0.499736	0.316184	-1.58052	0.113987	0.60724
arr	1175.65	-0.276136	0.1749	-1.57882	0.114378	0.607757
Fadd	178.406	0.284886	0.180393	1.57925	0.114279	0.607757
Rbf	667.931	0.232585	0.14725	1.57953	0.114215	0.607757
REPTOR	3444.46	-0.234148	0.148289	-1.57899	0.114338	0.607757
Tre1	122.543	-0.384935	0.243876	-1.5784	0.114473	0.607924
Yp3	1068.16	0.402965	0.255351	1.57808	0.114546	0.607972
spri	295.976	-0.30741	0.194914	-1.57715	0.11476	0.608768
sisRNA:CR46357	7.20477	1.31069	0.831286	1.5767	0.114865	0.608983
CG6106	7.20548	1.33674	0.848378	1.57564	0.115109	0.609157
Gnpnat	651.733	0.210271	0.133483	1.57526	0.115196	0.609157
Nse4	105.816	0.46694	0.296438	1.57517	0.115218	0.609157
Nup188	389.247	0.264504	0.167885	1.5755	0.11514	0.609157
Syx18	439.112	0.374826	0.237922	1.57542	0.11516	0.609157
Rab2	2415.98	-0.191004	0.121287	-1.57482	0.115299	0.609245
ome	14670.6	-0.156344	0.0993071	-1.57435	0.115406	0.609473
CG1271	371.126	0.298905	0.189907	1.57395	0.115499	0.609479
CG7137	158.078	0.303058	0.192634	1.57324	0.115664	0.609479
CG7542	53593.5	-0.206198	0.131023	-1.57376	0.115544	0.609479
vanin-like	5478.53	0.299497	0.19036	1.57332	0.115645	0.609479
CG32669	3596.38	0.207402	0.13189	1.57254	0.115825	0.609993
CkIIalpha-i1	83.2611	0.432959	0.275539	1.57132	0.116109	0.611148
Caf1-55	464.178	0.266392	0.169675	1.57002	0.116411	0.611481
CG40045	1799.03	-0.206766	0.131673	-1.5703	0.116346	0.611481
CG5577	804.733	0.222979	0.141985	1.57044	0.116313	0.611481
Past1	4082.94	-0.242102	0.154211	-1.56994	0.11643	0.611481
CG17726	156.41	-0.339228	0.216127	-1.56958	0.116513	0.61158
CG7656	563.548	-0.226223	0.144201	-1.5688	0.116694	0.61219
CG4576	33.7362	0.912381	0.581816	1.56816	0.116844	0.61264
ifc	8986.62	-0.221168	0.141072	-1.56776	0.116937	0.61279
CG17660	1781.39	-0.213586	0.136284	-1.56721	0.117066	0.612792
Dbp45A	373.175	0.356084	0.227182	1.5674	0.117021	0.612792
CG1142	263.445	0.316511	0.202112	1.56602	0.117344	0.612831
CG14190	9.41923	-1.25844	0.803983	-1.56526	0.117522	0.612831
CG14710	73.6307	0.449386	0.287102	1.56525	0.117525	0.612831
CG32694	252.144	0.328843	0.209973	1.56612	0.117321	0.612831
Cyp4s3	336.257	0.388535	0.248185	1.56551	0.117464	0.612831
l(3)mbt	633.737	0.337566	0.215528	1.56623	0.117295	0.612831
Pdp1	12834.9	0.177648	0.113426	1.5662	0.117302	0.612831
Psi	944.364	0.255522	0.16328	1.56494	0.117598	0.612876
cbs	380.527	0.266438	0.170288	1.56463	0.11767	0.612918
CG12115	24.905	-0.683106	0.436917	-1.56347	0.117943	0.613914
CG17119	2807.09	-0.255007	0.163154	-1.56299	0.118055	0.613914
CG7083	988.975	-0.262157	0.167702	-1.56324	0.117997	0.613914
CG7745	145.931	0.308211	0.197319	1.56199	0.118291	0.614802
CG7339	177.234	0.351542	0.225133	1.56148	0.118409	0.615082
CG10126	222.537	-0.433039	0.277597	-1.55996	0.11877	0.615609
CG9044	1296.41	-0.199598	0.127923	-1.5603	0.118689	0.615609
gukh	928.3	0.300503	0.192544	1.5607	0.118595	0.615609
Syb	6431.78	-0.227531	0.145841	-1.56013	0.118729	0.615609
CG15423	4289.64	-0.224816	0.144144	-1.55966	0.11884	0.615636
Atg17	2560.26	-0.269378	0.172824	-1.55868	0.119072	0.616501
asRNA:CR45133	297.498	-0.37022	0.237649	-1.55785	0.11927	0.616854
Myo61F	42569.4	-0.180299	0.115724	-1.55801	0.119231	0.616854
CG10163	125.944	-0.707698	0.454758	-1.55621	0.119659	0.61761
Der-2	1437.83	-0.176133	0.113204	-1.55589	0.119735	0.61761
koko	71.8	0.429454	0.276023	1.55586	0.119741	0.61761
RpIIIC160	861.18	0.208087	0.133742	1.55589	0.119735	0.61761
Saf-B	1221.25	0.255206	0.16393	1.5568	0.119518	0.61761
CG17612	83.0963	0.41269	0.265322	1.55543	0.119844	0.617716
CG31380	59.1492	-0.572743	0.368316	-1.55503	0.119938	0.617716
PGRP-LF	74.1531	-0.672052	0.432199	-1.55496	0.119956	0.617716
CG11275	259.931	-0.472955	0.304326	-1.5541	0.12016	0.618429
Arc1	21202.7	0.361312	0.232572	1.55355	0.120293	0.618777
CG14207	1157.14	-0.208548	0.134397	-1.55173	0.120726	0.61929
CG34370	6.83336	-1.30299	0.840087	-1.55102	0.120897	0.61929
CG44325	1159.91	-0.254786	0.16416	-1.55206	0.120649	0.61929
CG5162	718.647	-0.284674	0.183577	-1.55071	0.120971	0.61929
Coq2	162.871	0.329106	0.212197	1.55094	0.120915	0.61929
mv	2133.17	-0.268794	0.1731	-1.55282	0.120465	0.61929
NaCP60E	344.869	0.433722	0.279522	1.55165	0.120745	0.61929
Rpn9	1527.83	-0.185959	0.119822	-1.55196	0.120672	0.61929
Tehao	959.819	0.31135	0.200818	1.55041	0.121044	0.61929
whd	14312.7	-0.8223	0.530353	-1.55048	0.121027	0.61929
CG10405	167.098	-0.321258	0.207289	-1.54981	0.121188	0.61938
CG7878	1415.7	0.181359	0.117021	1.54979	0.121192	0.61938
NFAT	969.317	0.349244	0.225645	1.54776	0.121681	0.621398
Txl	1247.86	-0.171158	0.110595	-1.54761	0.121717	0.621398
kek2	4.90548	1.61943	1.04677	1.54707	0.121847	0.621727
Fdx1	145.809	0.311765	0.201675	1.54588	0.122134	0.622857
lncRNA:CR43148	44.5528	0.547109	0.353978	1.5456	0.122202	0.622867
CG15118	1468.33	-0.184378	0.119494	-1.543	0.122832	0.625745
Cam	48739.2	-0.238067	0.154344	-1.54245	0.122965	0.625972
eff	9571.85	-0.181127	0.117442	-1.54227	0.123008	0.625972
Coq3	161.233	-0.317652	0.206038	-1.54171	0.123144	0.626326
CG11168	665.596	-0.298836	0.193889	-1.54127	0.12325	0.626534
CG14073	943.697	0.241678	0.156873	1.54059	0.123416	0.627041
Dci	286.009	0.301096	0.195594	1.53939	0.123709	0.628192
asRNA:CR44192	493.072	0.292438	0.190262	1.53703	0.124285	0.63011
CG15117	932.037	-0.239252	0.155605	-1.53756	0.124157	0.63011
Ets96B	112.885	0.387197	0.251889	1.53717	0.124251	0.63011
Idh3b	3873.81	-0.168298	0.109565	-1.53605	0.124527	0.630997
Akt1	2345.86	-0.186964	0.121958	-1.53303	0.125269	0.631093
CG15822	97.8317	0.388296	0.253131	1.53397	0.125036	0.631093
CG33469	60.908	-0.57993	0.378284	-1.53306	0.125262	0.631093
CG42259	49.8422	0.591395	0.385461	1.53425	0.124968	0.631093
CG5599	426.603	0.240707	0.157041	1.53277	0.125333	0.631093
CG7006	202.662	0.45803	0.298833	1.53273	0.125342	0.631093
CG7530	119.991	0.415019	0.270563	1.53391	0.125053	0.631093
E2f2	217.911	0.318915	0.208062	1.53279	0.125328	0.631093
fs(1)K10	282.02	0.403128	0.262631	1.53496	0.124794	0.631093
l(3)73Ah	215.573	0.270907	0.176675	1.53336	0.125187	0.631093
SdhD	1694.97	-0.228235	0.148702	-1.53485	0.124821	0.631093
SmydA-9	44.8057	0.557215	0.362847	1.53567	0.124619	0.631093
Mlp60A	2457.82	-0.449919	0.293599	-1.53243	0.125417	0.631137
Ufc1	690.034	-0.214032	0.139716	-1.53191	0.125545	0.631447
CG30503	37.0767	0.774564	0.505932	1.53096	0.125778	0.632283
CG17681	22.248	0.898891	0.587669	1.52959	0.126119	0.632324
CG5171	79.1798	-0.412496	0.269678	-1.52959	0.126119	0.632324
CG6791	359.178	0.333648	0.218069	1.53001	0.126014	0.632324
gek	367.21	0.243133	0.15889	1.53019	0.125969	0.632324
Lamp1	16846.7	-0.166735	0.108957	-1.53029	0.125946	0.632324
CG13877	5.03982	-1.64711	1.07729	-1.52894	0.126278	0.632456
RIOK2	578.153	0.342144	0.223748	1.52915	0.126228	0.632456
CG15343	59.2173	-0.497884	0.325832	-1.52804	0.126503	0.633248
drpr	3545.89	-0.255343	0.167301	-1.52625	0.126947	0.634958
Nuak1	1057.32	-0.27239	0.178484	-1.52613	0.126978	0.634958
CG17211	16.6549	-1.03933	0.681358	-1.52538	0.127164	0.635062
CG6793	91.2121	0.423761	0.277789	1.52548	0.12714	0.635062
Cyt-c-p	6106.04	-0.297331	0.19494	-1.52524	0.127199	0.635062
Arl8	660.963	-0.231525	0.152035	-1.52283	0.1278	0.635262
CG31248	616.998	0.310366	0.203662	1.52393	0.127527	0.635262
lambdaTry	12907.7	-0.202125	0.132644	-1.52381	0.127555	0.635262
LManII	84929.5	-0.193674	0.127026	-1.52468	0.127339	0.635262
Mondo	2392.22	-0.257107	0.168853	-1.52267	0.127841	0.635262
mthl15	1006.97	-0.279856	0.183736	-1.52314	0.127723	0.635262
Nup62	277.697	0.28457	0.186785	1.52352	0.127629	0.635262
QIL1	1356.8	-0.163011	0.106958	-1.52406	0.127493	0.635262
Tnks	974.323	-0.192333	0.126247	-1.52346	0.127643	0.635262
CG18480	4346.51	-0.22418	0.147354	-1.52137	0.128167	0.636549
Agpat4	10110.7	-0.250027	0.16442	-1.52066	0.128345	0.63677
Gcn2	614.059	0.298194	0.196077	1.5208	0.12831	0.63677
CG10927	42.1165	0.523356	0.344443	1.51943	0.128655	0.637972
Klp98A	1160.63	-0.280063	0.184523	-1.51777	0.129073	0.63971
CG3868	59986	-0.226613	0.149363	-1.5172	0.129217	0.639781
corn	1256.83	-0.296389	0.195355	-1.51718	0.129221	0.639781
CG5323	327.62	0.262217	0.172899	1.51659	0.129369	0.640179
RpL23A	42187	0.268185	0.176915	1.5159	0.129545	0.640716
CG44008	24770.1	-0.215214	0.142026	-1.51531	0.129693	0.641116
CG31469	309.12	-0.357781	0.236181	-1.51486	0.129808	0.641348
Asciz	75.3537	0.408933	0.270445	1.51207	0.130515	0.642599
CG13088	48.3232	0.492035	0.325118	1.5134	0.130178	0.642599
CG13324	5720.21	0.83016	0.549379	1.51109	0.130766	0.642599
CG14231	115.212	0.373849	0.247457	1.51076	0.130849	0.642599
CG15365	288.924	0.265489	0.175931	1.50905	0.131286	0.642599
CG2003	377.078	-0.327306	0.216929	-1.50882	0.131345	0.642599
CG30467	126.238	0.36858	0.243712	1.51236	0.130442	0.642599
CG31087	3897.84	-0.328648	0.217755	-1.50926	0.131232	0.642599
CG31230	5.81756	-1.30552	0.864832	-1.50956	0.131156	0.642599
CG43207	167.027	-0.364399	0.241296	-1.51018	0.130999	0.642599
CG44242	547.37	-0.278178	0.184336	-1.50908	0.131279	0.642599
Dhx15	712.742	0.208966	0.138377	1.51012	0.131013	0.642599
DNApol-gamma35	140.131	0.314109	0.208138	1.50914	0.131264	0.642599
GatC	140.131	0.314109	0.208138	1.50914	0.131264	0.642599
His3.3A	2645.79	-0.17944	0.118925	-1.50885	0.131338	0.642599
Rab32	2155.73	-0.26571	0.175831	-1.51117	0.130745	0.642599
Rdl	6.29582	-1.30387	0.86401	-1.50909	0.131276	0.642599
RnrL	149.483	-0.50728	0.335633	-1.51141	0.130683	0.642599
SdhB	3070.21	-0.165437	0.10933	-1.51319	0.130231	0.642599
Poc1	30.7713	0.609093	0.403949	1.50785	0.131594	0.643153
snu	511.499	0.285515	0.189341	1.50794	0.13157	0.643153
Mccc1	673.624	0.221949	0.147332	1.50646	0.131949	0.644227
Rme-8	2788.92	-0.187873	0.12471	-1.50649	0.131943	0.644227
CG8089	65.0574	0.422675	0.280708	1.50574	0.132133	0.644794
CG10660	1384.35	-0.233471	0.155193	-1.50439	0.132481	0.64516
CG1371	3187.33	0.15575	0.103542	1.50421	0.132527	0.64516
eIF6	694.041	0.289475	0.192434	1.50429	0.132508	0.64516
mthl14	2280.49	-0.193864	0.128871	-1.50433	0.132496	0.64516
Tis11	5038.23	-0.188853	0.125556	-1.50413	0.132548	0.64516
CG33127	9304.45	-0.217095	0.144423	-1.50319	0.132791	0.645683
Klc	1544.88	-0.233304	0.15519	-1.50334	0.132752	0.645683
eEF1beta	11085.2	0.246904	0.164284	1.50291	0.132862	0.645698
Adgf-C	46.3272	0.548335	0.36551	1.50019	0.133564	0.648118
Lap1	214.727	-0.309435	0.206256	-1.50025	0.133551	0.648118
Muc26B	5.10072	-1.49636	0.997296	-1.50042	0.133506	0.648118
agt	155.899	0.408387	0.272724	1.49743	0.13428	0.649864
CG7730	5.95362	1.976	1.32102	1.49581	0.134702	0.649864
CG8034	3570.73	0.170623	0.114031	1.49629	0.134579	0.649864
Gapdh1	5315.22	-0.179954	0.120282	-1.4961	0.134626	0.649864
GILT2	17.708	-0.746657	0.49862	-1.49745	0.134277	0.649864
hoip	569.492	0.336383	0.22506	1.49463	0.13501	0.649864
IM14	5.72293	1.58032	1.05605	1.49644	0.13454	0.649864
mh	13.5244	0.938206	0.627518	1.49511	0.134887	0.649864
PIG-Wb	4074.13	-0.355827	0.238062	-1.49468	0.134998	0.649864
RpL3	43083.8	0.293596	0.19628	1.49581	0.134704	0.649864
rush	1379.23	-0.195588	0.130556	-1.49811	0.134104	0.649864
Sara	1755.71	-0.185693	0.124202	-1.49509	0.134892	0.649864
SLC5A11	2395.79	-0.494192	0.330651	-1.4946	0.135018	0.649864
tn	213.663	0.329784	0.220267	1.4972	0.134342	0.649864
TSG101	1703.04	-0.204191	0.136438	-1.49658	0.134502	0.649864
Ubc6	2744.73	-0.164701	0.110128	-1.49554	0.134774	0.649864
Lrrk	447.13	-0.20905	0.139917	-1.4941	0.135149	0.650165
CG2614	320.422	0.263296	0.176308	1.49338	0.135337	0.650411
drosha	444.527	0.219597	0.147025	1.4936	0.135279	0.650411
CG11034	14049.2	-0.142619	0.0955505	-1.49261	0.13554	0.651057
Gdi	7152.96	-0.183777	0.123151	-1.49229	0.135624	0.651131
glob1	1908.5	0.19518	0.130829	1.49187	0.135734	0.651329
sea	7951.25	-0.181465	0.121719	-1.49085	0.136001	0.652281
CG7841	455.186	0.279744	0.187764	1.48987	0.136257	0.652853
mof	146.289	0.300312	0.201535	1.49012	0.136192	0.652853
CG7655	106.768	-0.330873	0.22234	-1.48814	0.136714	0.654383
Ect4	6564.56	-0.275919	0.185394	-1.48828	0.136676	0.654383
rnh1	474.877	0.299763	0.201494	1.4877	0.13683	0.654607
pbl	99.72	-0.4627	0.311071	-1.48744	0.136899	0.654608
ari-2	298.025	-0.238002	0.160223	-1.48544	0.137427	0.654655
asRNA:CR42254	24.5877	0.708543	0.476909	1.4857	0.137359	0.654655
CG1648	653.573	-0.284827	0.191528	-1.48713	0.136981	0.654655
CG2818	980.617	-0.196802	0.132465	-1.48569	0.13736	0.654655
Mtor	1966.68	0.170855	0.114982	1.48592	0.137299	0.654655
pre-mod(mdg4)-W	67.2025	0.520258	0.350242	1.48542	0.137432	0.654655
qkr58E-3	657.566	-0.197863	0.133213	-1.48532	0.13746	0.654655
RpI12	98.3406	0.441049	0.296931	1.48536	0.137449	0.654655
CG31233	48118.8	-0.316726	0.213356	-1.4845	0.137677	0.654706
CG5084	13.6779	-1.00449	0.676494	-1.48485	0.137583	0.654706
mei-P26	1836.32	0.183564	0.123648	1.48457	0.137658	0.654706
[truncated: 10,744 more rows]

## Sheet: Sheet2
id	baseMean	log2FoldChange	lfcSE	stat	pvalue	padj
CG12780	1215.44	-2.48433	0.153217	-16.2145	3.98358e-59	3.78679e-55
Bace	194181	1.84434	0.116731	15.7999	3.11635e-56	1.4812e-52
Cyp4p1	1423.65	-2.02443	0.138906	-14.5741	4.10743e-48	1.30151e-44
Cyp6a14	1418.59	-2.29253	0.174078	-13.1696	1.31324e-39	3.12091e-36
Dscam4	105.045	4.66308	0.380681	12.2493	1.69438e-34	3.22136e-31
Try29F	358.383	-2.55418	0.240675	-10.6126	2.60491e-26	4.12704e-23
Dh31	224.373	-1.9842	0.197601	w	1.00205e-23	1.36078e-20
CNT2	7425.85	1.14494	0.11501	9.95505	2.39692e-23	2.84815e-20
Cyp6a9	1502.59	1.69206	0.179993	9.40066	5.42229e-21	5.72715e-18
NPF	601.208	-1.29047	0.138387	-9.32507	1.10912e-20	1.05433e-17
CG3635	281.505	1.61173	0.18819	8.56439	1.08649e-17	9.38928e-15
CG33926	5215.18	-1.8073	0.212138	-8.51946	1.60292e-17	1.26978e-14
Lcp1	105.165	2.20138	0.283776	7.75745	8.66506e-15	6.33616e-12
CG10725	340.576	-1.79641	0.232661	-7.72112	1.1531e-14	7.82954e-12
CG18180	82906.8	-1.51342	0.201428	-7.51346	5.7584e-14	3.64929e-11
asRNA:CR43767	34.1448	4.59226	0.624946	7.34825	2.0082e-13	1.19312e-10
CG17716	96.1741	2.06998	0.282155	7.33632	2.19551e-13	1.22768e-10
Cyp6a23	4153.09	1.50304	0.208808	7.19821	6.10071e-13	3.22185e-10
pre-rRNA:CR45845	3406.74	4.16535	0.582279	7.15353	8.45732e-13	4.23133e-10
lectin-28C	67.6695	-8.57162	1.22172	-7.01605	2.28229e-12	1.08477e-09
CG32368	2431.61	-4.10375	0.609177	-6.73655	1.62191e-11	6.70341e-09
CG13742	40.7807	2.51457	0.413616	6.07949	1.20568e-09	4.40814e-07
CG17470	21.762	-7.87328	1.30387	-6.03838	1.55664e-09	5.48054e-07
Ski6	160.082	1.18544	0.201087	5.89516	3.74318e-09	1.27081e-06
phr	303.246	-1.09035	0.187201	-5.82448	5.72922e-09	1.878e-06
CG31704	503.778	-1.14029	0.199214	-5.72395	1.04073e-08	3.29774e-06
Ilp3	90.3218	-2.30641	0.405628	-5.68603	1.30023e-08	3.98709e-06
CG13117	290.556	-1.58901	0.280183	-5.67133	1.41697e-08	4.20929e-06
CG31886	1213.12	1.26427	0.223679	5.65216	1.58447e-08	4.56425e-06
CG43348	2262.54	-1.36678	0.243488	-5.61334	1.98458e-08	5.54866e-06
Mal-B2	86.8794	1.9564	0.349975	5.59012	2.26914e-08	5.99179e-06
CG12970	55.2212	-2.78052	0.502552	-5.53281	3.15141e-08	8.09657e-06
CG2004	1670.85	1.21809	0.222033	5.4861	4.10894e-08	1.02788e-05
CG17047	31.7795	-2.49729	0.455706	-5.48004	4.25225e-08	1.03646e-05
tut	24.2949	3.16389	0.580605	5.44929	5.05715e-08	1.20183e-05
Npc2e	3589.66	-1.70093	0.313911	-5.41852	6.00955e-08	1.36016e-05
Uhg5	285.73	1.03636	0.193051	5.36834	7.9465e-08	1.7168e-05
GstE3	2343.24	-1.24163	0.231796	-5.35656	8.48193e-08	1.79176e-05
CG8299	3863.31	-1.34808	0.256851	-5.24848	1.53357e-07	3.10173e-05
CG17570	162.754	1.05122	0.202435	5.19288	2.07064e-07	4.10072e-05
CG9568	25321.1	-1.00435	0.195829	-5.1287	2.91749e-07	5.65994e-05
CG8745	12610.9	1.04091	0.204349	5.09378	3.50989e-07	6.54216e-05
CG44013	634.592	-1.41647	0.280567	-5.04859	4.45085e-07	8.1365e-05
CG18179	2555.95	-1.48589	0.30072	-4.94112	7.76752e-07	0.000136737
CG31091	1739.73	1.58879	0.332877	4.77289	1.81604e-06	0.000303048
CG6277	3705.21	1.44186	0.30172	4.77878	1.76361e-06	0.000303048
Cyp6a8	20.158	2.83163	0.59329	4.77276	1.81714e-06	0.000303048
CG13313	368.133	1.32775	0.281405	4.7183	2.37829e-06	0.000383187
CG31975	356.709	1.02345	0.217379	4.70816	2.49964e-06	0.000396026
PGRP-SC1b	12477	-1.10424	0.238066	-4.63836	3.51186e-06	0.000513596
CG31089	365.057	1.43351	0.322078	4.45082	8.5542e-06	0.0011453
CG14205	9322.11	-1.25362	0.283709	-4.4187	9.92951e-06	0.00126148
CG14219	518.03	-1.65366	0.373847	-4.42336	9.71792e-06	0.00126148
Sox21a	209.326	-1.16151	0.262893	-4.4182	9.95278e-06	0.00126148
Akap200	4901.35	-1.05548	0.246063	-4.28948	1.79092e-05	0.00221097
Drat	4019.57	1.20485	0.283278	4.25325	2.10693e-05	0.00256775
CG5246	4886.95	-1.0266	0.2434	-4.21773	2.46779e-05	0.00289615
CG42329	118.699	-1.62959	0.387003	-4.2108	2.54464e-05	0.00294992
CG11475	57.0032	1.42606	0.339155	4.20475	2.61366e-05	0.00299343
CG18278	9.30149	-5.68642	1.35415	-4.19924	2.6781e-05	0.00299506
CG6271	420.976	1.38231	0.335771	4.1168	3.84163e-05	0.0041032
CG31324	351.647	1.64503	0.400798	4.1044	4.05363e-05	0.00428153
Act88F	38.2497	1.67851	0.409929	4.09463	4.22839e-05	0.00438975
kek4	10.3027	-3.88772	0.959331	-4.05253	5.06673e-05	0.00501711
Cht8	2205.95	1.16616	0.290073	4.02024	5.81389e-05	0.00563947
CG1208	2423.28	1.23026	0.306813	4.00981	6.07665e-05	0.005806
CG40470	14.8747	2.83163	0.706388	4.00861	6.10772e-05	0.005806
betaTub60D	677.2	-1.23219	0.310552	-3.96774	7.25565e-05	0.00682893
dpr10	30.3504	-1.855	0.490549	-3.78147	0.000155906	0.0131154
CG9500	12.5606	-2.88182	0.772433	-3.73083	0.000190847	0.0152453
CG33474	11.4891	-2.55929	0.689283	-3.71297	0.000204844	0.0159158
CG8229	227.582	1.04704	0.281888	3.71437	0.000203709	0.0159158
phr6-4	23.224	-1.73362	0.474227	-3.65569	0.000256494	0.0183591
CG31077	9059.27	1.06212	0.294337	3.60853	0.000307938	0.0213669
MtnB	349.035	1.16379	0.32468	3.5844	0.00033785	0.02294
CG42566	9.07869	-3.53073	1.0024	-3.52227	0.00042786	0.0276595
Gal	5413.06	1.00388	0.285589	3.51513	0.000439546	0.0278555
CG43894	66.5147	1.23916	0.360882	3.43368	0.000595445	0.0351571
CG30082	9.71552	-3.1344	0.915946	-3.42203	0.000621552	0.0364202
CG30148	33.5169	1.52776	0.451167	3.38625	0.000708556	0.0396208
CG11741	123.621	1.4287	0.431373	3.31199	0.000926361	0.0475678
CG43134	537.338	1.02245	0.310218	3.2959	0.00098107	0.0485732
