# Supplementary material for: The Drosophila G protein-coupled receptor, GulpR, is essential for lipid mobilization in response to nutrient-limitation
Source: PLoS Genet. 2025 Dec 12;21(12):e1011982. doi: 10.1371/journal.pgen.1011982 (PMC12711087; doi:10.1371/journal.pgen.1011982)
Supplement: S2 Table — Driver-only flies were crossed to a Trip control fly line (y sc v). (XLSX) [file pgen.1011982.s009.xlsx]

## Sheet: Contents
S2 Table: Genes differentially regulated in RNAseq of uninfected Tk>brpRNAi flies as compared with Tk> driver only flies (Tk>brpRNAi/Tk>). Driver-only flies were crossed to a Trip control fly line (y sc v).
Sheet 1: All genes detected with fold change and statistical significance calculated using deseq_salmon
Sheet 2: Genes with padj less than or equal to 0.05 and Log2FC greater than or equal to 1 or less than or equal to -1

## Sheet: Sheet 1
id	baseMean	log2FoldChange	lfcSE	stat	pvalue	padj
Bace	157407	1.77288	0.104076	17.0344	4.56084e-65	4.42675e-61
CG43055	2339.32	-3.72335	0.232215	-16.0341	7.3849e-58	3.58389e-54
CG4650	143.142	3.44827	0.280114	12.3103	7.97571e-35	2.58041e-31
Cyp6a23	3616.24	1.49504	0.127808	11.6975	1.31197e-31	3.18349e-28
sbm	2122.59	-1.26292	0.114957	-10.9861	4.45843e-28	8.65471e-25
Dscam4	79.4925	4.40168	0.40314	10.9185	9.40394e-28	1.52124e-24
Try29F	337.832	-1.84368	0.171195	-10.7695	4.79726e-27	6.65175e-24
CG18180	64813.7	-1.98341	0.193981	-10.2248	1.53544e-24	1.86288e-21
Cyp6a9	1253.21	1.56263	0.156541	9.98226	1.82267e-23	1.96564e-20
CG31288	4948.52	0.89224	0.0922213	9.67498	3.85172e-22	3.73848e-19
CG15431	124.824	-2.63104	0.278451	-9.44883	3.42623e-21	3.02318e-18
Cyp6a8	51.4741	4.47088	0.490321	9.11827	7.63309e-20	6.1739e-17
Cyp9c1	938.404	-1.10114	0.121386	-9.07144	1.17454e-19	8.76933e-17
PPO1	93.6434	4.14012	0.47334	8.7466	2.19868e-18	1.52431e-15
CG33926	4656.6	-1.57271	0.180002	-8.73719	2.38988e-18	1.54641e-15
CNT2	5672.91	0.875246	0.103047	8.49362	2.00293e-17	1.21503e-14
CG1309	994.592	-0.987755	0.117677	-8.39376	4.70848e-17	2.68827e-14
CG3635	245.429	1.62189	0.194202	8.35157	6.73634e-17	3.44121e-14
CG9825	3043.28	1.5525	0.185776	8.35688	6.44004e-17	3.44121e-14
Cyp6w1	1269.13	2.19063	0.264882	8.27024	1.33694e-16	6.48816e-14
CG32368	2224.48	-4.10333	0.517242	-7.9331	2.1375e-15	9.87933e-13
Shawl	46.857	3.85465	0.494135	7.8008	6.15164e-15	2.71399e-12
Cyp4p1	1214.67	-2.12333	0.274604	-7.73235	1.05575e-14	4.45527e-12
PPO2	67.7284	4.76465	0.630007	7.56286	3.94307e-14	1.59464e-11
KCNQ	1846.19	-1.18213	0.15648	-7.55452	4.20399e-14	1.63216e-11
CG31705	307.327	1.63827	0.218424	7.50042	6.36128e-14	2.37472e-11
CG43773	88.0459	2.42572	0.330892	7.33085	2.28694e-13	8.22112e-11
Amy-d	90947.5	-1.47191	0.2015	-7.30476	2.77764e-13	9.62851e-11
CG8785	7791.29	0.860375	0.118181	7.28016	3.33414e-13	1.1159e-10
CG12490	775.096	1.18711	0.165892	7.15596	8.30891e-13	2.68821e-10
phr	252.052	-1.22574	0.172345	-7.11215	1.14253e-12	3.57722e-10
CG34026	5574.47	-0.649898	0.0925229	-7.02419	2.1531e-12	6.53062e-10
CG6908	1581.68	1.40903	0.201278	7.00044	2.55168e-12	7.50502e-10
Jon25Bii	54061.1	1.59428	0.231702	6.88072	5.95504e-12	1.69999e-09
CG15254	982.514	1.25265	0.184749	6.78028	1.19943e-11	3.32619e-09
Cyp12d1-d	1470.35	1.36874	0.203245	6.73445	1.64556e-11	4.43662e-09
CG42807	1845.22	-1.97011	0.293151	-6.72045	1.8117e-11	4.75252e-09
CG45087	601.916	1.26033	0.191294	6.58847	4.44396e-11	1.10598e-08
Pepck1	601.916	1.26033	0.191294	6.58847	4.44396e-11	1.10598e-08
Ugt49B1	3836.05	0.665336	0.102097	6.5167	7.18727e-11	1.74399e-08
CG3168	127.72	2.54989	0.397857	6.40907	1.46408e-10	3.46593e-08
Cyp6a20	194.021	1.15029	0.183558	6.26664	3.68924e-10	8.52565e-08
CG18179	2057.95	-1.72971	0.28005	-6.17643	6.55656e-10	1.47995e-07
CG43680	20.1571	7.90708	1.28436	6.15645	7.43929e-10	1.64104e-07
Thor	10891	-1.44451	0.237065	-6.09332	1.10593e-09	2.38536e-07
CG43774	3179.41	-0.601431	0.099234	-6.06074	1.35497e-09	2.85899e-07
lncRNA:CR44145	148.449	1.24333	0.20736	5.99601	2.02225e-09	4.17615e-07
CG31259	5375.66	0.65389	0.109653	5.96329	2.47208e-09	4.99875e-07
lncRNA:CR44915	19.251	-7.54295	1.27184	-5.93075	3.01559e-09	5.97334e-07
CG13947	22.8047	5.22118	0.883534	5.90942	3.43313e-09	6.66439e-07
Ppn	587.282	1.32395	0.226315	5.85004	4.91462e-09	9.3532e-07
CG33346	5355.23	-0.655602	0.112146	-5.84596	5.03662e-09	9.40104e-07
CG12780	1430.52	-0.777105	0.134246	-5.78868	7.09432e-09	1.2992e-06
CG13397	506.213	0.818446	0.141876	5.76874	7.98687e-09	1.43557e-06
CG9394	10790.2	0.561609	0.0983259	5.71171	1.11846e-08	1.97377e-06
GstE1	1892.68	1.71346	0.300728	5.6977	1.21432e-08	2.10468e-06
CG31886	1137.06	1.3201	0.232455	5.67896	1.35516e-08	2.30711e-06
CG43078	7575.99	-0.788241	0.138872	-5.67602	1.37866e-08	2.30711e-06
CG18404	26962.3	-0.531006	0.0941219	-5.64169	1.6839e-08	2.77017e-06
metro	54.0002	-1.92982	0.345733	-5.58184	2.37985e-08	3.84981e-06
CG30090	41.5029	-2.99524	0.539826	-5.54853	2.88081e-08	4.5838e-06
pre-rRNA:CR45845	6845.11	5.28466	0.954974	5.53382	3.13326e-08	4.90506e-06
CG31324	339.624	1.67684	0.303377	5.52726	3.25279e-08	5.01136e-06
CG4825	402.618	0.914925	0.168503	5.42971	5.64454e-08	8.5603e-06
CG9416	495.733	1.00731	0.186735	5.39436	6.87665e-08	1.02684e-05
Jon25Bi	76389.3	1.22543	0.229436	5.34106	9.24053e-08	1.35892e-05
Ugt37A3	2200.14	1.19156	0.225624	5.28119	1.2835e-07	1.85935e-05
CG3106	13479.4	0.909659	0.174786	5.20442	1.94606e-07	2.77771e-05
E(spl)m6-BFM	120.634	2.74635	0.528143	5.20002	1.99267e-07	2.80303e-05
Dh31	260.902	-0.871926	0.168649	-5.17007	2.34007e-07	3.24467e-05
CG31704	449.521	-1.17036	0.227386	-5.14703	2.64638e-07	3.61772e-05
asRNA:CR45133	213.321	-1.37903	0.268864	-5.1291	2.91129e-07	3.90163e-05
Npc2c	121.499	-1.79076	0.349239	-5.12761	2.93446e-07	3.90163e-05
Picot	32428	0.911996	0.178018	5.12305	3.00628e-07	3.9431e-05
vkg	146.698	2.49789	0.488347	5.11498	3.1377e-07	4.0606e-05
CG6277	1140.23	-1.52677	0.303822	-5.0252	5.02905e-07	6.42263e-05
CG31974	8887.05	0.746168	0.148595	5.02148	5.12756e-07	6.4634e-05
CG30049	1182.25	0.552565	0.110112	5.01821	5.21562e-07	6.49011e-05
CG5107	55290.7	-0.699855	0.142087	-4.92552	8.41348e-07	0.000103369
CG11155	1031.76	0.71999	0.147454	4.88281	1.04586e-06	0.000126889
CG15533	10464.4	0.798801	0.16373	4.87876	1.06758e-06	0.000127925
Diedel3	21311.9	-0.717664	0.147806	-4.85546	1.20108e-06	0.000142167
CG13315	46150.7	-0.98863	0.204424	-4.83618	1.32357e-06	0.000154566
Gdh	7129.4	0.64205	0.132818	4.83407	1.33768e-06	0.000154566
MFS14	8894.96	0.851562	0.176666	4.82018	1.43428e-06	0.000163778
frm	22.8231	4.11182	0.857025	4.79779	1.60428e-06	0.000181059
sty	2000.23	0.528716	0.110329	4.79215	1.65002e-06	0.000184081
Adgf-A	6567.57	0.774991	0.162131	4.78004	1.75256e-06	0.0001933
Jon99Fii	82237.6	-0.522557	0.109417	-4.77582	1.78972e-06	0.00019518
Zip42C.2	810.854	0.712137	0.149674	4.75791	1.95604e-06	0.000210949
CG6770	21164	-0.91745	0.19314	-4.75019	2.03228e-06	0.000214406
CG9555	2699.71	-0.520585	0.109586	-4.75048	2.02938e-06	0.000214406
Hml	231.933	3.3411	0.706235	4.73086	2.23571e-06	0.000233331
CG10472	83319.9	-0.564132	0.119799	-4.70897	2.48971e-06	0.00025172
CG32302	1036.51	-1.10798	0.235161	-4.71161	2.45773e-06	0.00025172
CG3663	498.08	0.626164	0.132951	4.70975	2.48022e-06	0.00025172
Ilp3	87.5991	-1.61648	0.344624	-4.69056	2.72462e-06	0.000272631
CG34232	4093.1	-0.595192	0.127067	-4.68409	2.81209e-06	0.000278512
CngB	254.431	-0.964522	0.206329	-4.67469	2.944e-06	0.000285745
Mocs1	857.107	0.560734	0.119902	4.67661	2.91653e-06	0.000285745
EbpIII	2440.38	1.01195	0.218146	4.63884	3.50375e-06	0.000336707
CG15818	2405.87	0.548115	0.118486	4.62599	3.72805e-06	0.000354749
Dic1	1168.23	0.503739	0.109741	4.59027	4.42676e-06	0.000417147
Paip2	2747.64	-0.97928	0.213833	-4.57964	4.65781e-06	0.000434699
Mdr50	11320.6	0.546412	0.119536	4.57111	4.85151e-06	0.000448464
CG6928	265.068	0.871729	0.19137	4.55521	5.2334e-06	0.000479202
CG18135	9923.28	0.870412	0.19206	4.53199	5.84308e-06	0.000530028
Cyp4p2	927.022	0.841278	0.185834	4.52703	5.98174e-06	0.000537581
CG33510	828.84	0.975124	0.215768	4.51933	6.20364e-06	0.000552408
CG10621	1728.42	-1.03527	0.229842	-4.50426	6.66057e-06	0.000586833
CG18278	8.06745	-6.28743	1.39639	-4.50265	6.71116e-06	0.000586833
eater	14.3276	3.69722	0.822022	4.49771	6.86902e-06	0.000595274
lncRNA:CR45793	47.0617	-1.79068	0.399193	-4.48575	7.26589e-06	0.000622208
Mpcp1	56.6247	1.36095	0.303477	4.48451	7.30802e-06	0.000622208
CG44013	583.058	-1.19593	0.267345	-4.47335	7.70041e-06	0.000644312
Pmp70	15384.2	0.445557	0.0995786	4.47443	7.66165e-06	0.000644312
CG43187	188.147	-0.887219	0.198855	-4.46163	8.13376e-06	0.000674755
Cyp317a1	889.603	-0.597406	0.134389	-4.44533	8.77553e-06	0.000721824
drl	467.542	-0.795372	0.179032	-4.44263	8.88669e-06	0.000724825
Spn47C	15.3463	-3.98598	0.900013	-4.42881	9.47565e-06	0.000766422
CG46310	1303.66	0.972861	0.220328	4.41552	1.00767e-05	0.000808301
CG15253	478.634	0.880018	0.199879	4.40274	1.06891e-05	0.000850395
CG8209	421.192	-0.624888	0.14219	-4.39474	1.10906e-05	0.000871404
Cp1	9087.8	-0.511284	0.116362	-4.39392	1.11327e-05	0.000871404
CG9547	214.947	0.860767	0.197199	4.36497	1.27142e-05	0.000987232
vir-1	530.85	0.923447	0.211729	4.36146	1.29198e-05	0.000995236
Hph	3842.23	-0.854598	0.196205	-4.35565	1.32674e-05	0.00101396
Arc1	23551.6	0.955143	0.220179	4.33804	1.43761e-05	0.00108656
CG1637	2953.32	-0.396584	0.091441	-4.33704	1.44412e-05	0.00108656
CG8745	10378.4	0.877793	0.204548	4.29137	1.77575e-05	0.0013258
CG9084	1368.1	-0.573393	0.134062	-4.27709	1.89356e-05	0.00139234
MESK2	1654.1	-0.466838	0.109108	-4.27868	1.88001e-05	0.00139234
lncRNA:CR34335	13589.3	-0.645988	0.152559	-4.23434	2.29219e-05	0.00167278
Dtg	287.464	-0.767283	0.181316	-4.23174	2.31886e-05	0.00167961
bmm	3566.41	0.95027	0.224918	4.22496	2.38988e-05	0.00171823
CG5921	2907.37	-0.539926	0.127933	-4.22037	2.43898e-05	0.00174064
GstO3	3450.56	-0.561837	0.133445	-4.21025	2.55084e-05	0.00180718
CG33301	2293.43	-0.714675	0.170211	-4.19877	2.68372e-05	0.00188039
Qsox1	2003.23	-0.549683	0.13094	-4.19799	2.69291e-05	0.00188039
Zip89B	571.507	1.11136	0.265162	4.19123	2.7744e-05	0.00192345
Akap200	4732.84	-0.734427	0.175395	-4.18727	2.82329e-05	0.00194346
NLaz	2969.21	-0.516317	0.123358	-4.18552	2.84516e-05	0.00194473
lectin-24Db	12.9243	4.38154	1.04849	4.1789	2.92917e-05	0.00198815
tut	16.4976	2.74856	0.658284	4.17533	2.97549e-05	0.00200556
Cyp4ac2	77.771	-1.70372	0.408856	-4.16703	3.0859e-05	0.00206564
REPTOR-BP	735.116	-0.737849	0.17738	-4.1597	3.1867e-05	0.0021185
CG15152	2452.49	-0.458001	0.11065	-4.13918	3.48549e-05	0.00227173
E(spl)m3-HLH	90.3647	-1.10989	0.268152	-4.13905	3.4874e-05	0.00227173
Syx6	1325.79	0.46881	0.113191	4.14177	3.44631e-05	0.00227173
CG33080	3020.16	-0.491033	0.118849	-4.13158	3.60277e-05	0.00233123
CG13313	242.416	0.788323	0.191243	4.12211	3.75421e-05	0.00241314
Eaat1	3382.34	-0.436889	0.106264	-4.11135	3.93352e-05	0.00251176
Muc68E	34245.5	-0.424517	0.10337	-4.10677	4.01235e-05	0.00254535
CG11178	460.163	-0.59508	0.145245	-4.09707	4.18414e-05	0.00263709
GstT4	10419.2	-0.701506	0.171407	-4.09264	4.26494e-05	0.00267068
Sr-CI	40.5899	2.25923	0.555187	4.06931	4.7152e-05	0.0029337
esg	474.783	-0.606637	0.14914	-4.06756	4.75078e-05	0.00293701
cher	1284.26	-0.488952	0.120464	-4.0589	4.93043e-05	0.00302878
Sox21a	189.56	-1.16225	0.288592	-4.0273	5.64202e-05	0.00344412
TfIIS	563.66	0.561437	0.139493	4.02485	5.70122e-05	0.0034585
CG32850	897.445	-0.514365	0.12786	-4.02288	5.7491e-05	0.00346589
Idgf3	316.146	0.816606	0.203144	4.01983	5.82403e-05	0.00348939
Ptr	79.388	1.59612	0.400131	3.98899	6.63541e-05	0.00392703
robo2	260.782	-0.674352	0.169051	-3.98905	6.6339e-05	0.00392703
CG1304	3276.17	-0.506836	0.127793	-3.96606	7.3071e-05	0.00429835
CG8708	10.022	4.42896	1.11845	3.95991	7.49783e-05	0.00438397
Peritrophin-15a	7770.85	-0.470201	0.118843	-3.95651	7.60542e-05	0.00442025
CG6484	18457.6	-0.877557	0.222329	-3.94711	7.91011e-05	0.00456997
CG5945	136.094	1.48507	0.376583	3.94354	8.0286e-05	0.00461098
unc-13	803.447	-0.836048	0.212517	-3.93403	8.35326e-05	0.00476922
CG34457	62.1095	1.82987	0.466248	3.92466	8.68525e-05	0.00492977
Scp2	40.5598	2.62851	0.672057	3.91114	9.18626e-05	0.00518383
PCB	5691.7	0.411906	0.105717	3.89632	9.76635e-05	0.00547932
Jon99Ci	60518.6	-0.498324	0.12806	-3.89132	9.96988e-05	0.00556136
lncRNA:CR40469	1326.3	-0.872272	0.224896	-3.87857	0.000105074	0.00582769
shrb	1814.61	-0.516091	0.133576	-3.86366	0.000111701	0.00616008
dpr10	26.8841	-1.95962	0.507586	-3.86067	0.000113075	0.00620057
Mdr49	4582.67	0.488649	0.12689	3.85096	0.000117654	0.00641543
CG3662	12000	-0.393075	0.102353	-3.84038	0.000122845	0.00666111
CG17292	949.501	0.482001	0.126018	3.82485	0.00013085	0.00705178
CG2065	292.978	0.949245	0.248325	3.82259	0.000132055	0.00705178
mira	298.716	-0.696664	0.182265	-3.82227	0.00013223	0.00705178
CG4259	19.0816	3.13247	0.820722	3.81673	0.000135234	0.00717257
CG18585	6777.72	-0.568024	0.149125	-3.80904	0.000139507	0.007359
CG34176	4416.73	-0.48033	0.126279	-3.80371	0.000142544	0.00747857
CG13659	870.91	0.719716	0.189516	3.79765	0.000146076	0.00762265
Roe1	654.936	0.52167	0.137435	3.79575	0.000147201	0.00764027
CG10237	247.109	1.10423	0.291485	3.7883	0.000151684	0.00783107
CG42714	692.414	-0.522586	0.138061	-3.78519	0.000153591	0.0078876
CG5111	25.7141	-1.95531	0.51764	-3.77736	0.000158497	0.00809671
cib	5849.38	-0.590375	0.156499	-3.77238	0.000161698	0.00819888
LanA	690.233	-0.520982	0.138132	-3.77163	0.000162187	0.00819888
Nha1	5895.13	-0.490325	0.13045	-3.75872	0.000170787	0.00858889
Tina-1	2508.41	0.435011	0.115925	3.75252	0.000175068	0.00875881
CG8562	14868.3	-0.568969	0.151796	-3.74826	0.000178065	0.00886305
CG12970	56.1956	-1.58944	0.424841	-3.74126	0.0001831	0.00906717
CG10062	1389.99	0.610348	0.163299	3.73761	0.000185779	0.00915316
Pgant7	317.758	0.580415	0.155571	3.73087	0.000190823	0.00935418
Irk1	2353.7	0.705437	0.189272	3.7271	0.000193695	0.00944727
Chs2	6262.5	-0.73296	0.196896	-3.72258	0.0001972	0.00957011
Jon74E	993.775	0.626506	0.16843	3.71967	0.00019948	0.00963259
CG13510	10478.4	-0.460631	0.124152	-3.71021	0.000207086	0.00990654
CG42397	15620	-0.484824	0.130721	-3.70884	0.000208213	0.00990654
pio	302.62	0.891484	0.240368	3.70884	0.000208215	0.00990654
CG10183	61.0346	1.27479	0.344075	3.70497	0.000211415	0.0100097
CG15771	2495	-0.765827	0.207175	-3.69652	0.000218577	0.0102986
GLS	803.835	0.69877	0.189321	3.69093	0.000223437	0.0104767
Phk-3	132.377	0.786379	0.213169	3.68899	0.000225147	0.0105061
Dh31-R	1009.98	-0.707083	0.191949	-3.68371	0.000229868	0.0106751
MtnC	10163.6	-0.534721	0.145399	-3.67761	0.000235428	0.0108813
Ugt37D1	4415.97	0.492653	0.13441	3.66529	0.000247059	0.0113647
CG1673	149.015	0.91054	0.248715	3.66098	0.00025125	0.011503
CG30054	9.23181	3.578	0.977815	3.65918	0.000253025	0.0115298
CG6283	4367.74	-0.707473	0.193447	-3.65719	0.000254994	0.0115653
lncRNA:CR44148	109.622	-0.934605	0.256266	-3.64702	0.000265304	0.0119471
mthl2	12.9198	4.36831	1.19796	3.64646	0.000265874	0.0119471
CG33679	7.33454	5.43405	1.49185	3.6425	0.000269999	0.0120766
Arc2	279.398	0.71293	0.195854	3.6401	0.00027253	0.0121338
CG32170	104.473	-0.937835	0.257996	-3.63508	0.000277892	0.0123161
Col4a1	239.92	2.85234	0.785529	3.63111	0.000282203	0.0124503
CG7900	1871.29	-0.435066	0.119875	-3.62934	0.000284152	0.0124795
RpL39	11015.6	-0.660581	0.182109	-3.6274	0.00028629	0.0125168
CG42239	1094.39	-0.578812	0.159707	-3.62421	0.000289845	0.0126154
Mal-B2	77.989	2.06186	0.569327	3.62157	0.000292821	0.0126881
bigmax	483.296	-0.543149	0.150336	-3.6129	0.00030279	0.0130039
fray	2196.77	0.394963	0.109306	3.61338	0.000302227	0.0130039
CG32054	3349.59	-0.450772	0.124948	-3.60766	0.000308966	0.0132107
CG18095	10.165	4.00438	1.11129	3.60335	0.000314145	0.0133148
Rgl	94.5505	0.961558	0.266812	3.60388	0.000313506	0.0133148
NTPase	4348.53	0.474606	0.131795	3.60109	0.000316883	0.0133725
Alp9	49171.4	0.729714	0.203301	3.58933	0.00033153	0.0136929
CG11068	18.8557	-2.07716	0.578368	-3.59141	0.000328891	0.0136929
CG11147	406.621	1.12231	0.312631	3.58988	0.000330826	0.0136929
ImpL2	1394.2	0.652697	0.181816	3.58988	0.000330829	0.0136929
sra	587.347	0.630053	0.175466	3.59075	0.000329727	0.0136929
CG32694	313.092	1.03417	0.288346	3.58658	0.000335043	0.0137793
CG31445	42.247	1.58852	0.443257	3.58375	0.000338691	0.0138123
CG8299	3706.18	-0.766623	0.213885	-3.58427	0.00033802	0.0138123
Act57B	4446.62	0.599349	0.16738	3.58077	0.000342587	0.0139127
CG11791	2145.01	0.44683	0.124877	3.57815	0.000346031	0.0139941
Cyp6a13	708.95	-0.464846	0.130171	-3.57105	0.000355557	0.0143196
Plp	613.776	-0.875099	0.245223	-3.56859	0.000358908	0.0143949
CG10051	819.941	0.645651	0.181205	3.56309	0.000366517	0.0146395
CG1092	15.2478	3.10945	0.87306	3.56156	0.000368663	0.0146649
l(3)02640	603.79	0.450207	0.126585	3.55656	0.00037574	0.0148854
CCHa2	1650.46	-0.584224	0.164527	-3.55093	0.000383878	0.015146
CG6218	455.483	-0.66475	0.187419	-3.54687	0.00038984	0.015319
Vta1	1084.62	-0.435498	0.123194	-3.53505	0.000407701	0.0159562
ringer	1607.35	-0.63507	0.179795	-3.5322	0.000412123	0.0160645
CG12163	6366.21	-0.593495	0.16826	-3.52724	0.000419917	0.0161739
CG43349	21556.1	-0.485289	0.137548	-3.52815	0.000418471	0.0161739
Cyp6g2	11.2722	-3.796	1.0762	-3.52723	0.000419928	0.0161739
Mal-A6	34986.4	-0.867476	0.246097	-3.52494	0.000423578	0.01625
ATP8B	581.111	-0.668272	0.189868	-3.51967	0.000432088	0.0164611
CG6271	134.391	-1.50785	0.428562	-3.51839	0.000434169	0.0164611
CG9896	13449.1	-0.414113	0.117691	-3.51864	0.000433772	0.0164611
CG45078	892.71	0.523914	0.148993	3.51637	0.000437495	0.0165227
MRP	5612.1	0.457999	0.130331	3.51412	0.00044121	0.0165364
Ugt37A2	3762.21	0.678494	0.193078	3.51409	0.000441265	0.0165364
T3dh	722.523	-0.526357	0.149897	-3.51145	0.000445671	0.0166372
CG34423	200.793	-0.679123	0.193969	-3.5012	0.000463176	0.0172245
Pdk1	6381.64	0.98016	0.280101	3.49931	0.000466456	0.0172802
cpo	1367.25	-0.490003	0.140309	-3.49232	0.000478847	0.0176718
CG10943	4583.03	-0.655195	0.187763	-3.48947	0.000483977	0.0177935
Vps4	1588.08	-0.413479	0.118639	-3.48519	0.000491793	0.0180126
Eip75B	2545.28	0.469209	0.134682	3.48382	0.000494305	0.0180366
Pxn	51.0206	1.72147	0.494406	3.48189	0.000497881	0.018099
CG10337	439.902	0.655652	0.189102	3.46719	0.000525926	0.0190472
CG12057	57010.5	-0.453494	0.131183	-3.45695	0.000546328	0.0196772
CG30503	41.7163	1.73668	0.502449	3.45643	0.000547376	0.0196772
CG10725	388.269	-0.483266	0.140046	-3.45077	0.000558983	0.0200203
CG17919	100.569	0.974372	0.282501	3.4491	0.00056246	0.0200707
sol	688.688	-0.578929	0.167997	-3.44607	0.000568793	0.0202224
CG7272	1662.52	0.462864	0.13445	3.44264	0.000576065	0.0204061
alpha-Est1	1508.1	-0.47432	0.138019	-3.43662	0.000589018	0.0207891
CG7083	806.489	-0.527792	0.153787	-3.43198	0.000599193	0.0210716
CG42566	8.91962	-3.47977	1.01494	-3.42857	0.000606779	0.0211257
sba	566.233	-0.720031	0.210019	-3.4284	0.000607149	0.0211257
Sox100B	121.324	-0.791285	0.230806	-3.42835	0.00060726	0.0211257
CAH9	381.2	0.507492	0.148246	3.42331	0.000618637	0.0214343
Jon99Fi	108636	-0.54076	0.158003	-3.42247	0.000620547	0.0214343
CG43795	6.12535	-4.88986	1.42971	-3.42019	0.000625775	0.0215382
comm3	573.469	-0.760841	0.222848	-3.41417	0.000639771	0.0219421
Dhc62B	62.7049	-1.2979	0.381387	-3.40311	0.000666242	0.0227695
alc	2101.43	-0.372113	0.109598	-3.39526	0.000685643	0.0233504
PGRP-LC	455.364	0.571496	0.168453	3.39261	0.000692297	0.0234945
Drice	508.595	-0.596665	0.17613	-3.38764	0.000704979	0.0238415
CG13255	1844.2	-0.478303	0.141363	-3.38352	0.000715634	0.0241179
CG18635	841.621	-0.555061	0.164346	-3.37739	0.000731768	0.0245763
capu	2570.38	-0.451549	0.133798	-3.37485	0.000738561	0.0246561
Cp18	17.3899	2.24861	0.666332	3.3746	0.000739224	0.0246561
CG9864	8030.61	0.573856	0.170398	3.36775	0.000757857	0.0251909
Tspo	2394.35	-0.564737	0.168776	-3.34607	0.000819654	0.0271521
CG2865	1609.92	0.679104	0.203363	3.33937	0.000839687	0.0273507
CG8908	33.0512	1.74964	0.523909	3.33958	0.000839037	0.0273507
cwo	3394.79	0.642936	0.192476	3.34034	0.000836748	0.0273507
RpL38	10060.7	-0.667118	0.199624	-3.34187	0.000832161	0.0273507
sktl	2246.83	-0.504418	0.151053	-3.33935	0.000839739	0.0273507
gammaSnap1	518.985	-0.530218	0.158839	-3.33809	0.000843573	0.0273837
CG7149	862.181	0.447138	0.134024	3.33625	0.00084916	0.0274732
CG3295	975.469	-0.48401	0.145195	-3.3335	0.000857594	0.0276538
His4r	4540.08	-0.459721	0.138031	-3.33056	0.000866715	0.0277796
iotaTry	2963.26	-0.515071	0.154657	-3.3304	0.000867218	0.0277796
Muc11A	150.884	5.03676	1.51364	3.32757	0.00087606	0.0279705
whd	10787.5	-1.4293	0.429851	-3.32512	0.000883816	0.0281256
lncRNA:CR44775	41.1085	1.38771	0.417895	3.32072	0.000897849	0.0284788
mag	21953.2	-0.402334	0.121244	-3.3184	0.00090536	0.0286235
Acox57D-p	4296.68	0.399635	0.120528	3.31569	0.000914164	0.028808
CG10910	20908.3	-0.88221	0.266403	-3.31156	0.000927777	0.0291424
CG4950	22.4507	2.70348	0.818544	3.30279	0.000957273	0.0299719
alphaTry	331797	-0.383899	0.116423	-3.29744	0.000975701	0.0304506
Pur-alpha	1909.58	0.351438	0.106659	3.29496	0.00098435	0.0306221
CG42541	92.3224	-0.875121	0.265865	-3.2916	0.000996192	0.0308915
CG2915	890.774	-0.503581	0.153035	-3.29063	0.000999635	0.0308996
CG14963	8.36068	5.7153	1.73977	3.28508	0.00101953	0.0314146
CG30197	517.506	0.619	0.188988	3.27534	0.00105535	0.0324152
CG33978	64.7941	1.12287	0.342951	3.27413	0.00105988	0.0324245
Cyp6a2	151.651	1.37813	0.421	3.27348	0.00106233	0.0324245
pinta	507.118	-0.578548	0.176793	-3.27245	0.00106618	0.0324342
Rab18	1016.01	-0.508309	0.155369	-3.27162	0.00106933	0.0324342
CG42747	37.618	-1.21909	0.37366	-3.26258	0.00110405	0.0333829
CG11050	3490.22	0.600921	0.184423	3.25838	0.00112051	0.0337753
CG12024	224.693	0.748489	0.230019	3.25404	0.00113778	0.034055
CG32669	3283.41	0.382501	0.117507	3.25513	0.00113341	0.034055
emp	1011.29	0.762572	0.234394	3.25338	0.00114041	0.034055
NimC1	39.1873	2.58865	0.795888	3.25253	0.00114382	0.034055
Npc2f	5171.45	-0.36709	0.113169	-3.24372	0.00117979	0.0350186
Cht9	4098.01	-0.775115	0.239178	-3.24074	0.0011922	0.0352789
lncRNA:CR44938	55.0091	1.29907	0.401064	3.23907	0.0011992	0.0353781
CG43894	60.7234	1.2062	0.372836	3.23519	0.0012156	0.0356454
Cyp311a1	362.526	-0.633124	0.195685	-3.23542	0.00121463	0.0356454
Mur18B	51.761	2.24257	0.694602	3.22857	0.00124412	0.0363718
CG30423	1002.75	-0.420916	0.130436	-3.22699	0.00125102	0.0364636
CG7881	1407.2	-0.661076	0.205074	-3.22359	0.00126593	0.0367877
asRNA:CR46128	202.668	0.778032	0.241455	3.22226	0.00127182	0.0368486
Charon	703.274	-0.649447	0.201726	-3.21945	0.00128438	0.0371018
Adi1	2635.84	-0.526513	0.163733	-3.21567	0.00130139	0.0374815
beta4GalNAcTA	1790.35	0.470189	0.146628	3.20668	0.00134276	0.0385585
CG5532	733.518	-0.611294	0.190767	-3.2044	0.00135345	0.038637
Phae2	2103.69	-0.505796	0.157811	-3.20507	0.00135029	0.038637
Takl1	1132.42	-0.47782	0.149353	-3.19926	0.00137781	0.0392171
Non1	8881.37	-0.588715	0.18412	-3.19745	0.00138649	0.0393487
ATPCL	2555.34	0.493707	0.15445	3.19654	0.00139085	0.0393574
CG43313	532.034	0.509204	0.159382	3.19487	0.00139895	0.0394716
CG32107	1176.36	-0.644779	0.202016	-3.19173	0.00141426	0.0395584
CG32512	2750.02	0.481384	0.150817	3.19184	0.00141372	0.0395584
CG42335	5659.07	0.534585	0.167476	3.19202	0.00141283	0.0395584
Fpps	1020.59	-0.435489	0.136494	-3.19054	0.00142009	0.0396074
CG8112	915.297	-0.583113	0.182879	-3.18852	0.00143002	0.0397701
CG42336	2730.34	-0.457064	0.143569	-3.18358	0.00145466	0.0402248
Prm	991.583	0.423209	0.132902	3.18437	0.00145068	0.0402248
CG10600	2505.63	-0.485237	0.152906	-3.17343	0.00150648	0.0414218
Chmp1	1475.51	-0.411463	0.12964	-3.17389	0.00150411	0.0414218
CG9512	423.035	0.439396	0.138693	3.16812	0.00153431	0.0419867
TMS1	1656.66	-0.380144	0.12	-3.16786	0.00153568	0.0419867
CG11975	671.996	-0.433741	0.137	-3.16598	0.0015456	0.0421393
CG5554	1551.34	-0.384489	0.121507	-3.16434	0.00155433	0.0422586
CG3902	4950.76	0.535136	0.169318	3.16055	0.00157473	0.042515
osp	343.439	-0.535261	0.16932	-3.16124	0.001571	0.042515
RhoGAP54D	85.6345	-1.18144	0.373857	-3.16015	0.0015769	0.042515
CG17145	40.1148	-1.36607	0.432667	-3.15731	0.0015923	0.0426937
CG4563	634.256	-0.778266	0.246522	-3.15698	0.00159411	0.0426937
CG7194	1930.53	-0.459441	0.145554	-3.1565	0.00159672	0.0426937
clu	2360.93	0.333267	0.105625	3.1552	0.00160387	0.0427669
MFS12	1092.74	-0.670448	0.212638	-3.153	0.00161601	0.0429725
pdm2	256.662	-0.81571	0.25896	-3.14995	0.00163299	0.0433056
CG32039	667.252	-0.435086	0.138178	-3.14873	0.00163983	0.0433683
DCTN3-p24	422.951	-0.514677	0.16362	-3.14556	0.00165768	0.0435629
GstO2	2067.66	-0.335885	0.106757	-3.14626	0.00165372	0.0435629
Jheh2	1696.87	0.360259	0.114549	3.14504	0.00166065	0.0435629
Ser8	1733.8	-0.854585	0.271867	-3.14339	0.00167001	0.0436902
CG17839	257.199	0.72692	0.231487	3.14022	0.00168819	0.0440472
CG15629	49.8796	-1.04707	0.333586	-3.13882	0.00169632	0.044054
CREG	1872.42	-0.401842	0.128032	-3.13861	0.00169753	0.044054
CG5246	4361.41	-0.900113	0.287465	-3.13121	0.00174088	0.0450587
Ance-5	11.1478	3.39654	1.08538	3.12935	0.00175195	0.0452247
CG16721	1232.53	-0.551855	0.176433	-3.12784	0.00176097	0.0453369
dmGlut	18037.1	0.347555	0.111179	3.12609	0.00177149	0.0454871
CG13360	2005.45	-0.457122	0.146297	-3.12461	0.00178038	0.0455946
CG12384	3418.34	-0.374378	0.11987	-3.12321	0.0017889	0.045632
Oda	46240.7	-0.378854	0.121318	-3.12283	0.00179124	0.045632
Spn42De	190.996	0.668347	0.21408	3.12196	0.00179654	0.0456471
su(r)	3383.39	0.456712	0.146364	3.12039	0.0018061	0.0457702
CG13868	2867.32	0.556482	0.17877	3.11284	0.00185294	0.046835
CG11275	200.389	-0.839177	0.269767	-3.11075	0.00186613	0.0470459
dia	4051.83	-0.568633	0.183048	-3.10647	0.00189334	0.0476083
Nazo	2783.09	-0.621858	0.200728	-3.09801	0.00194828	0.0488631
CG33306	11070.1	-0.365206	0.117965	-3.09587	0.00196236	0.0490893
CG17272	2608.51	-0.308913	0.0998446	-3.09394	0.0019752	0.0491573
CG33970	281.583	0.849339	0.274489	3.09426	0.00197307	0.0491573
CG2772	1485.04	-0.669539	0.216804	-3.08822	0.00201361	0.0498575
Cyp6d2	278.57	0.542895	0.175779	3.08852	0.00201159	0.0498575
AOX1	25014.8	-0.578519	0.187497	-3.08549	0.00203216	0.0501885
CG1136	113.264	0.870669	0.282856	3.07813	0.00208304	0.0513147
hdc	956.522	-0.616371	0.200341	-3.0766	0.00209373	0.0514475
Karl	22.7451	2.45166	0.797894	3.07266	0.00212162	0.0520011
CG17264	253.99	-0.849201	0.276547	-3.07073	0.00213537	0.0522063
CG17508	4491.14	-0.328599	0.107071	-3.06899	0.00214786	0.0523797
CG15649	42.9016	1.3059	0.425802	3.06691	0.00216283	0.0525118
CG34112	852.908	-0.40253	0.131257	-3.06674	0.0021641	0.0525118
CG43134	477.843	1.0515	0.343098	3.06472	0.00217871	0.0527345
l(2)03659	128.956	-0.77066	0.25161	-3.06292	0.00219191	0.0529221
Lrch	863.157	-0.376168	0.123165	-3.05417	0.00225681	0.0543538
tkv	3492.79	-0.418626	0.137157	-3.05217	0.0022719	0.0545818
CG15784	19556	0.469256	0.154219	3.04279	0.00234393	0.0561734
qsm	55.3759	1.17235	0.386224	3.03542	0.00240202	0.0574094
Snmp2	159.859	0.957236	0.315425	3.03475	0.00240734	0.0574094
CG30486	17.9801	-1.93333	0.637479	-3.03277	0.00242319	0.0576458
CG42554	101.109	-0.752745	0.24845	-3.02976	0.00244747	0.0580811
Blimp-1	2563.44	-0.70503	0.232967	-3.02631	0.00247556	0.0584618
CG32195	468.007	0.479021	0.158263	3.02673	0.00247213	0.0584618
RhoGAP15B	1372.83	-0.42386	0.140176	-3.02378	0.00249639	0.0588106
Ugt37C2	765.227	0.41653	0.137802	3.02266	0.00250564	0.0588856
CG4377	7047.9	-0.515363	0.170602	-3.02084	0.00252072	0.0590968
sand	30.0454	-1.24396	0.411996	-3.01936	0.00253309	0.0592437
ref(2)P	9834.69	-0.358971	0.118945	-3.01795	0.00254488	0.0593766
Cpr	5490.12	0.310125	0.102806	3.01661	0.0025562	0.0594975
CG11911	50310.4	-0.383938	0.127703	-3.00649	0.0026428	0.0613662
CG7460	414.436	0.86897	0.289303	3.00367	0.00266744	0.0617905
magu	338.679	0.505169	0.168617	2.99595	0.00273589	0.063075
roq	1869.51	0.348073	0.116165	2.99637	0.00273218	0.063075
I-2	581.935	-0.443189	0.148313	-2.98821	0.00280618	0.0645422
kdn	21277	0.269307	0.0902325	2.98459	0.00283962	0.0651569
CG14500	6498.14	-0.575224	0.1928	-2.98353	0.00284949	0.0652291
CG7668	1488.28	-0.483804	0.162274	-2.98139	0.00286942	0.0655287
Gmap	2163.26	-0.391389	0.131309	-2.98068	0.00287608	0.0655287
RpL29	10558.5	-0.399245	0.134036	-2.97863	0.00289538	0.0658139
CG8060	236.475	0.508907	0.171417	2.96883	0.00298941	0.0676345
Mlp84B	716.862	0.562804	0.189537	2.96936	0.00298424	0.0676345
ko	115.378	0.730026	0.246072	2.96672	0.00300994	0.0679407
Idgf4	1550.55	0.40018	0.135066	2.96285	0.00304807	0.0684827
Mcad	9294.86	-0.764653	0.258062	-2.96306	0.00304593	0.0684827
CG14007	8.40062	-3.89651	1.31634	-2.96012	0.00307524	0.0687748
CG4452	756.056	-0.43579	0.147195	-2.96063	0.00307006	0.0687748
asRNA:CR45275	113.321	-1.07998	0.365348	-2.95602	0.00311633	0.0695336
Trim9	1125.83	-0.54001	0.182812	-2.95392	0.0031377	0.0698498
alpha-Man-Ic	14.677	1.86977	0.633839	2.94991	0.00317866	0.0703001
CG31633	285.845	0.519777	0.176125	2.95118	0.00316559	0.0703001
Msr-110	2093.45	0.686199	0.232624	2.94981	0.00317966	0.0703001
Alp10	58245.9	0.551239	0.187033	2.94728	0.00320582	0.0707175
CG18493	25839	-0.365729	0.124204	-2.94459	0.00323379	0.0710118
CG5819	5941.41	-0.424922	0.144273	-2.94528	0.00322667	0.0710118
CG3224	505.578	-0.555915	0.188863	-2.94348	0.00324542	0.0711062
CG12081	163.706	-0.691297	0.235211	-2.93905	0.00329222	0.0718088
MtnE	2489.27	-0.424234	0.144344	-2.93904	0.00329229	0.0718088
Esp	30.5409	2.34131	0.797869	2.93445	0.00334142	0.0727171
rush	1125.18	-0.380987	0.130224	-2.92562	0.00343774	0.0746458
CG2862	1672.91	-0.380526	0.130217	-2.92225	0.00347509	0.0752885
Had2	8.1361	3.49312	1.19606	2.92053	0.00349438	0.0755377
Ser6	5086.8	-0.447007	0.153315	-2.9156	0.00355004	0.0765704
alpha-Est3	914.675	-0.390461	0.134064	-2.91249	0.00358558	0.0771655
Bmcp	621.135	0.515995	0.177244	2.9112	0.00360038	0.0772483
CG13067	347.007	0.696507	0.239343	2.91009	0.0036133	0.0772483
CG30392	1188.17	-0.331791	0.114004	-2.91035	0.00361029	0.0772483
CG15423	3603.17	-0.337232	0.116066	-2.90552	0.00366644	0.0782121
CG15891	259.717	-0.543262	0.187024	-2.90476	0.0036753	0.0782291
CG14645	113734	-0.346265	0.119345	-2.90139	0.00371515	0.0788471
mia	303.63	-0.494971	0.170625	-2.90093	0.00372058	0.0788471
CG13893	1790.25	-0.357972	0.123539	-2.89764	0.00375983	0.0795052
RpL37A	11999.5	-0.530454	0.183185	-2.89573	0.0037828	0.079817
CG11319	199.612	0.696646	0.240986	2.89082	0.00384241	0.0808989
gas	776.252	-0.404693	0.140115	-2.8883	0.00387331	0.0813731
Ugt307A1	35.2421	-1.40711	0.487953	-2.8837	0.00393027	0.0823915
CG11029	278.148	1.07511	0.373095	2.88159	0.0039567	0.0824154
CG13177	31.9639	1.42617	0.494927	2.88158	0.00395689	0.0824154
CG3091	4488.74	-0.34741	0.120561	-2.88161	0.0039565	0.0824154
ced-6	259.494	0.485491	0.1688	2.87613	0.00402585	0.0836722
Achl	99.5061	0.77557	0.269855	2.87403	0.00405272	0.0840506
pain	319.041	-0.568501	0.197874	-2.87305	0.00406532	0.0841322
Tmtc3	387.978	0.537768	0.187324	2.87079	0.00409451	0.084556
Rab1	5372.59	-0.315577	0.110075	-2.86693	0.00414472	0.0854111
CG13603	861.113	-0.372407	0.130011	-2.86442	0.00417769	0.0859081
CG11857	2791.94	0.301109	0.105171	2.86304	0.00419603	0.0860818
CG6125	21.6601	2.14276	0.748708	2.86194	0.00421051	0.0860818
nub	3539.39	-0.640871	0.223942	-2.86178	0.00421274	0.0860818
CG11686	934.876	-0.456778	0.159658	-2.86097	0.00422351	0.0861206
Cyp6a17	548.19	-0.463161	0.162405	-2.85188	0.00434612	0.088435
CG13086	747.165	-0.389297	0.136677	-2.8483	0.00439528	0.0892481
Prx2540-2	787.335	-0.6258	0.219834	-2.84669	0.0044176	0.089514
lectin-28C	70.2289	-2.91023	1.02277	-2.84545	0.00443487	0.0896767
CG44008	21767	-0.376615	0.132699	-2.83811	0.00453816	0.0915747
RpL41	28353.3	-0.488118	0.172191	-2.83474	0.00458627	0.0921622
Uhg5	221.679	0.564532	0.199125	2.83506	0.00458175	0.0921622
CG31741	24.4659	-1.67168	0.590799	-2.82953	0.00466161	0.0934826
CG44325	947.694	-0.420179	0.148588	-2.82781	0.00468671	0.0937922
CG15695	152.511	-1.18869	0.420761	-2.8251	0.0047266	0.0939935
Gcn5	443.377	0.436014	0.154311	2.82556	0.0047198	0.0939935
mol	33.5438	1.12657	0.398824	2.82473	0.00473202	0.0939935
Pino	3638.43	0.742014	0.262707	2.8245	0.00473551	0.0939935
GNBP-like3	12.7486	2.01769	0.715596	2.8196	0.00480843	0.0952461
RpS21	6821.32	-0.511345	0.181456	-2.81801	0.00483231	0.0955241
CG33470	52.1011	1.77936	0.632297	2.81412	0.00489111	0.0962943
Tsp42El	227.488	-0.606006	0.215322	-2.81442	0.00488653	0.0962943
DCTN2-p50	1085.93	-0.341099	0.121465	-2.80821	0.00498176	0.0978805
Dip-C	2409.34	-0.371435	0.13239	-2.80561	0.00502215	0.0984748
LManII	70409.9	-0.349223	0.124574	-2.80335	0.00505751	0.098968
CG30411	989.762	-0.378627	0.135289	-2.79866	0.00513158	0.0998603
CG8839	3726.18	-0.32795	0.117187	-2.79851	0.00513397	0.0998603
CG9005	2923.18	-0.624952	0.223258	-2.79924	0.00512235	0.0998603
CG17752	10.0559	3.17211	1.13414	2.79693	0.00515905	0.0999475
CG30047	1815.86	0.411833	0.14724	2.79702	0.00515759	0.0999475
ItgaPS4	32.2923	-1.5796	0.565103	-2.79523	0.00518624	0.100274
betaTry	272132	-0.327281	0.117142	-2.79388	0.00520801	0.100329
mv	1686.66	-0.564345	0.202001	-2.79377	0.00520973	0.100329
CG34054	9.16519	2.67726	0.958832	2.79221	0.00523487	0.100613
lncRNA:CR45018	1383.57	-0.426047	0.152734	-2.78947	0.00527942	0.101269
Ugt317A1	29.7301	1.29619	0.465277	2.78586	0.00533866	0.102203
CG13344	86.2243	0.714872	0.256759	2.78421	0.00536585	0.102522
baz	1212.13	-0.628516	0.225983	-2.78125	0.00541497	0.103257
Traf4	161.44	0.739787	0.266425	2.77671	0.00549117	0.104504
CG33296	14.8994	-2.30048	0.829212	-2.7743	0.00553214	0.104962
Fem-1	467.472	-0.487187	0.175625	-2.77402	0.00553686	0.104962
Cyt-c-p	7110.13	0.489263	0.176414	2.77338	0.00554771	0.104963
E(spl)mbeta-HLH	54.6633	-0.860364	0.310311	-2.77258	0.00556131	0.105016
CG3448	87.6969	0.697535	0.251951	2.76853	0.00563092	0.105986
CG4847	17.3059	2.45965	0.888498	2.76833	0.00563452	0.105986
Clect27	88.18	0.914985	0.330804	2.76594	0.00567582	0.106556
Tsp42Er	3127.58	-0.280507	0.101615	-2.76048	0.00577167	0.107938
Uggt	2277.71	0.320597	0.116116	2.76101	0.00576221	0.107938
Sec24CD	3221.08	0.30798	0.111638	2.75875	0.00580233	0.108303
CG14204	33.1813	1.22069	0.44324	2.75402	0.00588684	0.109459
CG17982	178.297	-0.561444	0.203838	-2.75436	0.00588075	0.109459
CG15385	227.508	0.569242	0.206809	2.7525	0.00591426	0.109759
ttk	1375.76	0.316165	0.114993	2.74944	0.0059698	0.110578
CG15118	1211.81	-0.324594	0.11821	-2.74591	0.00603436	0.111417
fred	27.0463	1.16407	0.423961	2.74571	0.00603806	0.111417
NimB5	6.42885	3.4707	1.2656	2.74234	0.00610031	0.112352
LRR	3547.83	-0.386191	0.141101	-2.73698	0.00620063	0.113768
und	2219.26	-0.36216	0.132306	-2.73728	0.00619491	0.113768
RpS16	9535.7	-0.499757	0.182652	-2.73612	0.00621679	0.113849
CG14120	38028.8	0.2986	0.109351	2.73066	0.00632085	0.115537
Atg8a	10470.7	-0.315331	0.1156	-2.72777	0.0063765	0.116335
unk	879.329	-0.54791	0.20117	-2.72361	0.00645723	0.117587
Hsp83	11621.2	0.718414	0.263843	2.72289	0.00647138	0.117624
Alg-2	1327.04	-0.374482	0.137632	-2.7209	0.00651035	0.117819
CG31248	558.899	0.441606	0.162326	2.72049	0.00651855	0.117819
glec	667.387	-0.546028	0.200704	-2.72056	0.00651719	0.117819
AMPdeam	4425.29	-0.334795	0.123127	-2.7191	0.00654601	0.118096
CG46339	1452.47	-0.52359	0.192704	-2.71707	0.00658625	0.118382
slmo	2493.75	0.380085	0.139868	2.71746	0.00657845	0.118382
CG5189	328.353	-0.395614	0.145941	-2.71079	0.00671238	0.120258
hoe1	55.5209	1.57677	0.581699	2.71064	0.00671542	0.120258
CG31808	367.354	0.481151	0.177547	2.70999	0.00672857	0.120272
CG31792	117.737	0.642139	0.237007	2.70937	0.00674109	0.120274
Cc2d2a	12.8162	-2.34186	0.865463	-2.70591	0.00681182	0.121313
CG6287	2564.41	0.431488	0.159551	2.70438	0.00684313	0.121647
Caper	1550.96	-0.422442	0.156296	-2.70283	0.00687519	0.121994
CG9717	50.8458	1.02339	0.378824	2.70149	0.00690292	0.122262
CG4594	240.939	0.473702	0.175439	2.70009	0.00693202	0.122498
Hsc70-3	39782.9	0.477897	0.177023	2.69964	0.00694149	0.122498
Tehao	908.665	0.521288	0.193158	2.69876	0.0069598	0.122599
CG7231	6550.17	0.268132	0.0994621	2.69582	0.00702148	0.123456
Hsp22	35.5724	1.56888	0.582094	2.69524	0.00703389	0.123456
CG7332	1111.42	-0.354925	0.131754	-2.69385	0.00706323	0.123524
heix	514.235	0.487882	0.1811	2.69399	0.00706018	0.123524
CG17111	133.084	0.687897	0.255801	2.68919	0.00716257	0.125036
CG11192	66.3023	-1.03371	0.384601	-2.68773	0.0071939	0.125133
Ptp69D	694.412	0.515938	0.191944	2.68797	0.00718883	0.125133
CG8329	3.97206	-4.22896	1.57465	-2.68565	0.00723894	0.125691
Pvf1	353.99	-0.66834	0.249154	-2.68244	0.00730878	0.126677
Ady43A	99.7146	0.642639	0.239796	2.67994	0.00736347	0.127397
scrib	5515.16	-0.422487	0.157745	-2.6783	0.00739974	0.127797
Tim17a2	28.1248	-1.36691	0.510767	-2.67619	0.0074465	0.128376
aay	2046.15	1.36444	0.510328	2.67365	0.00750313	0.129123
CG45061	38.7268	1.04274	0.390217	2.67221	0.00753538	0.129449
CG17570	117.458	0.655966	0.245784	2.66887	0.0076107	0.130511
CG9175	472.818	0.527587	0.197733	2.66817	0.00762652	0.130552
CG16986	4674.89	-0.466041	0.174956	-2.66377	0.00772709	0.132041
CG15865	1742.09	-0.297342	0.111751	-2.66075	0.00779659	0.132862
CG17778	49.3669	-0.882537	0.331719	-2.6605	0.00780252	0.132862
Npc2b	183.482	0.625629	0.235255	2.65937	0.00782869	0.133074
CG13377	41.993	1.00425	0.377982	2.65686	0.00788722	0.13379
CG42673	185.887	0.823546	0.310025	2.65638	0.00789836	0.13379
OstDelta	2971.64	0.315945	0.119009	2.65481	0.00793541	0.134183
Nmdmc	77.3017	0.747684	0.282104	2.65039	0.00803995	0.135714
CG14989	1550.07	-0.290415	0.109684	-2.64774	0.00810316	0.136544
Oatp58Db	20.0084	1.98637	0.750583	2.64644	0.0081343	0.136831
CG31100	36.8682	1.3217	0.499741	2.64477	0.00817461	0.137034
Cpr51A	110.23	-0.630799	0.238496	-2.6449	0.00817153	0.137034
Oseg4	451.953	-0.54848	0.207664	-2.64119	0.0082616	0.138254
CG33511	104.576	0.771727	0.292267	2.64048	0.00827881	0.138303
CLS	423.406	0.370498	0.140793	2.63152	0.00850042	0.141761
qkr58E-3	568.13	-0.329482	0.125317	-2.62918	0.00855908	0.142495
CG4928	12439.3	0.364572	0.138707	2.62836	0.00857965	0.142593
arr	963.643	-0.478861	0.182417	-2.62509	0.00866258	0.143725
CG4053	1483.45	-0.283334	0.108029	-2.62276	0.00872208	0.144465
cer	157.05	-0.515666	0.196681	-2.62183	0.00874581	0.144611
CAH7	1303.56	0.320939	0.122439	2.62123	0.0087614	0.144623
ed	260.918	0.479732	0.183499	2.61436	0.00893957	0.147313
CG8132	506.735	-0.342689	0.131189	-2.61217	0.00899703	0.148009
CG6565	513.163	0.436667	0.167259	2.61072	0.00903526	0.148135
Mct1	3079.17	0.314123	0.12031	2.61095	0.00902902	0.148135
DPCoAC	648.214	-0.486116	0.18633	-2.60889	0.00908357	0.148677
Cyp4d14	2335.19	0.433724	0.166338	2.60749	0.00912082	0.149035
BicD	2573.66	0.354965	0.136311	2.60408	0.00921224	0.149867
CG3638	1107.57	-0.418362	0.160621	-2.60465	0.00919668	0.149867
GlcAT-P	850.827	0.550326	0.21135	2.60386	0.00921804	0.149867
CG15309	1051.37	-0.553769	0.21302	-2.59961	0.0093331	0.151483
mlt	2453.4	-0.442489	0.170277	-2.59865	0.00935918	0.151653
jp	292.265	0.474156	0.182738	2.59473	0.00946658	0.152894
Plzf	107.473	-0.732575	0.282335	-2.5947	0.00946727	0.152894
Lac	166.854	0.638799	0.24637	2.59284	0.00951872	0.15347
Crys	578.077	-0.629131	0.242701	-2.59221	0.00953625	0.153497
Mal-A4	4724.22	-0.445922	0.172064	-2.59161	0.00955284	0.15351
CG17841	6782.02	-0.258859	0.100039	-2.58757	0.00966557	0.154299
DptA	40.7321	-1.96546	0.759411	-2.58814	0.00964957	0.154299
Mitf	2913.78	0.262678	0.101475	2.58859	0.00963691	0.154299
Roc1a	1764.17	-0.279959	0.108179	-2.58794	0.00965526	0.154299
CG8086	102.879	1.20605	0.466481	2.58543	0.00972588	0.155007
Glt	44.5453	1.66759	0.645845	2.58202	0.00982231	0.155777
PRAS40	1335.01	0.397054	0.153715	2.58305	0.00979303	0.155777
Wbp2	5064.8	-0.234657	0.0908614	-2.58258	0.00980646	0.155777
CG3301	852.455	-0.416858	0.161566	-2.58012	0.00987663	0.156128
wap	1058.83	-0.396137	0.153528	-2.58022	0.00987378	0.156128
Exn	1087.34	-0.447146	0.173402	-2.57867	0.00991804	0.156528
subdued	185.201	0.478087	0.185452	2.57796	0.00993844	0.156595
DnaJ-60	136.625	-0.660433	0.256531	-2.57447	0.0100393	0.157928
asRNA:CR45604	816.772	0.587504	0.22838	2.57249	0.010097	0.158066
AstA	531.408	-0.339181	0.131794	-2.57356	0.0100657	0.158066
Shrm	2423.94	-0.392726	0.152663	-2.5725	0.0100966	0.158066
CG42711	10.424	2.3868	0.928062	2.57181	0.0101169	0.158123
CG45075	33.5367	1.04163	0.405305	2.57	0.01017	0.158697
CG31683	852.481	-0.774533	0.30148	-2.56911	0.0101961	0.15885
CG9003	1009.8	-0.434247	0.169298	-2.56499	0.0103178	0.160334
Mal-B1	110.87	3.28677	1.28151	2.56477	0.0103244	0.160334
fat-spondin	22.6336	1.72928	0.67447	2.5639	0.0103502	0.160478
Syx8	221.146	-0.478653	0.186873	-2.56138	0.0104258	0.161392
CG6912	212.212	-0.712666	0.278511	-2.55884	0.0105023	0.162317
fa2h	1829.02	-0.377683	0.147677	-2.55749	0.0105431	0.162689
CG33494	14.9898	2.11095	0.82559	2.55689	0.0105611	0.162708
CG7530	119.834	0.702405	0.274966	2.55451	0.0106336	0.163566
hwt	72.5898	-0.955968	0.374472	-2.55284	0.0106849	0.164094
CG34043	28.397	1.71254	0.671284	2.55114	0.0107372	0.164637
CG15011	228.509	0.558842	0.219174	2.54976	0.0107797	0.164897
robo1	349.679	-0.459048	0.180055	-2.54949	0.0107881	0.164897
alpha-Est10	521.836	0.724059	0.28429	2.5469	0.0108684	0.165669
CG13784	8334.99	-0.436514	0.171436	-2.54621	0.0108898	0.165669
CG44245	179.977	0.520828	0.204545	2.54628	0.0108878	0.165669
blot	164.324	0.507633	0.199502	2.54449	0.0109436	0.165941
CG31975	253.976	0.569246	0.22376	2.544	0.010959	0.165941
rempA	36.0476	-1.67851	0.659789	-2.544	0.010959	0.165941
Svil	6816.18	-0.333466	0.131116	-2.5433	0.0109812	0.166019
Rint1	390.804	0.496236	0.195211	2.54205	0.0110204	0.166351
betaTub60D	658.377	-0.741832	0.291966	-2.54082	0.0110593	0.16668
CG12963	4305.07	-0.242529	0.0955962	-2.53701	0.0111803	0.168022
CG4115	81.6596	0.715766	0.282199	2.53639	0.0112003	0.168022
CG42684	1073.36	-0.428185	0.16879	-2.5368	0.0111871	0.168022
CG13449	31.2979	-1.63978	0.646705	-2.5356	0.0112256	0.168141
CG10116	4188.31	-0.364516	0.143838	-2.53422	0.0112698	0.168543
lambdaTry	10759.8	-0.274046	0.108215	-2.53242	0.0113279	0.169151
CG44142	50.1201	3.44504	1.36089	2.53145	0.011359	0.169356
lncRNA:CR46220	14.7248	-1.46623	0.579855	-2.52862	0.0114513	0.170222
sel	1763.07	0.512966	0.202866	2.52859	0.0114522	0.170222
CG5214	2997.15	0.293378	0.116193	2.52493	0.0115722	0.171742
PGRP-SC1a	2009.43	1.37843	0.546403	2.52274	0.0116446	0.172553
CG13454	17.708	-1.61987	0.642422	-2.5215	0.0116857	0.172898
bgm	4500.11	0.441804	0.175508	2.51729	0.0118262	0.173432
CG2064	2218.11	0.457143	0.181539	2.51815	0.0117973	0.173432
CG3588	23.3843	2.40732	0.95647	2.51687	0.0118401	0.173432
CG3841	12415.2	-0.293204	0.116457	-2.5177	0.0118125	0.173432
CG9426	378.729	0.371551	0.147636	2.51667	0.0118468	0.173432
Hk	53.3267	-0.958079	0.380656	-2.51691	0.0118388	0.173432
yip7	366013	-0.358912	0.142558	-2.51765	0.0118139	0.173432
C1GalTA	1368.75	-0.274212	0.109084	-2.51376	0.011945	0.173566
CG34005	144.959	-0.52496	0.208756	-2.51471	0.0119132	0.173566
CG34227	3.62464	5.48351	2.18024	2.51509	0.0119002	0.173566
CG5535	202.012	0.830125	0.330233	2.51375	0.0119454	0.173566
PIG-G	583.046	0.329468	0.130991	2.5152	0.0118964	0.173566
klar	7461.87	-0.470488	0.187355	-2.51121	0.0120318	0.174559
CG30082	8.94325	-2.41731	0.964299	-2.5068	0.0121829	0.176072
lncRNA:CR31044	119.014	-0.560284	0.223572	-2.50606	0.0122086	0.176072
Mccc1	604.913	0.315327	0.125804	2.50649	0.0121936	0.176072
RpS14b	3124.96	-0.34136	0.136214	-2.50606	0.0122085	0.176072
CG6126	263.97	0.535559	0.214074	2.50175	0.0123582	0.177966
bun	13422.6	-0.265897	0.106561	-2.49526	0.0125865	0.180985
ND-51L1	16.2111	-1.42698	0.57208	-2.49437	0.012618	0.181169
CNMa	1149.51	2.11688	0.849199	2.4928	0.0126742	0.181707
CG6067	3848	0.699745	0.280988	2.4903	0.0127634	0.182179
Lk6	15782.6	-0.351411	0.141059	-2.49123	0.0127303	0.182179
pcs	511.193	0.479473	0.192515	2.49057	0.0127538	0.182179
CG3097	774.835	0.552219	0.221984	2.48765	0.012859	0.183139
SCaMC	3105.65	0.28182	0.113323	2.48687	0.0128873	0.183139
Zip48C	1143.73	-0.358201	0.144013	-2.48728	0.0128723	0.183139
Cul6	554.551	-0.328962	0.132398	-2.48464	0.0129681	0.184018
l(2)01289	293.373	0.468662	0.188803	2.48229	0.0130542	0.184431
mav	112.356	0.703506	0.283371	2.48264	0.0130414	0.184431
MtnA	16398.8	-0.520672	0.209714	-2.48277	0.0130365	0.184431
Cyp6a14	1720.99	-0.497011	0.20053	-2.47849	0.0131939	0.186134
CG12115	18.1263	-1.33271	0.537869	-2.47776	0.013221	0.186245
CG11825	31.2118	-1.04728	0.422811	-2.47695	0.0132509	0.186396
NtR	28.9312	1.59985	0.646343	2.47524	0.0133147	0.186752
Sec24AB	2026.8	0.319001	0.128852	2.47572	0.0132969	0.186752
CG31522	6081.24	0.530638	0.214594	2.47275	0.0134076	0.187513
CG32373	164.063	0.55784	0.225554	2.4732	0.0133909	0.187513
cdi	6420.01	0.462216	0.187026	2.4714	0.0134586	0.187956
CG43322	53.4865	0.776704	0.314395	2.47047	0.0134934	0.188171
CG1146	664.323	-0.519169	0.21024	-2.46941	0.0135336	0.18819
CG11475	40.3932	1.00345	0.406335	2.46951	0.0135297	0.18819
Cubn	1050.98	-0.606692	0.245775	-2.46848	0.0135687	0.188409
kni	49.5161	0.815243	0.3306	2.46595	0.013665	0.189474
lncRNA:CRG	138.03	-0.754584	0.306385	-2.46286	0.0137832	0.190841
TpnC25D	298.21	-0.494218	0.200736	-2.46203	0.0138151	0.191011
CG2004	1102.07	0.610488	0.248262	2.45905	0.0139305	0.191787
CG6051	2439.44	-0.515982	0.209819	-2.45918	0.0139253	0.191787
scat	725.126	0.353258	0.143615	2.45976	0.0139031	0.191787
RpS17	11987.2	-0.403914	0.164319	-2.45811	0.0139671	0.192017
CG32834	16.038	2.13992	0.87124	2.45617	0.0140425	0.192067
CG5910	1067.05	-0.463406	0.18862	-2.45683	0.014017	0.192067
Inx2	3842.43	0.292437	0.119071	2.45599	0.0140498	0.192067
qless	754.815	0.304176	0.123819	2.45662	0.0140252	0.192067
wg	58.9522	0.856957	0.349503	2.45193	0.0142093	0.193974
fbl	3537.5	0.255551	0.104343	2.44914	0.0143198	0.195208
PGRP-LB	2380.83	0.36807	0.150318	2.44861	0.0143407	0.195219
eIF1	2101.56	-0.292079	0.119332	-2.44762	0.0143803	0.195483
vanin-like	5358.4	0.610695	0.249695	2.44576	0.0144545	0.196218
ACXD	1823.65	-0.2883	0.117992	-2.44339	0.0145498	0.197235
udd	213.944	-0.454023	0.186	-2.44098	0.0146475	0.198282
lncRNA:CR43771	11.1074	1.9061	0.781396	2.43935	0.0147136	0.1989
CG17681	24.8935	1.3919	0.571128	2.4371	0.0148054	0.199153
CG7131	11.327	-1.88357	0.772488	-2.43831	0.014756	0.199153
Nost	750.151	-0.545243	0.223665	-2.43777	0.0147781	0.199153
pod1	1343.25	-0.519608	0.21327	-2.43638	0.0148349	0.199153
RasGAP1	592.981	0.346352	0.14213	2.43687	0.0148152	0.199153
LManI	12913.9	-0.346319	0.142445	-2.43125	0.0150467	0.201718
CG16727	3.50652	4.41482	1.81866	2.42751	0.0152027	0.202134
CG16762	15.3449	6.59539	2.71691	2.42754	0.0152018	0.202134
CG7720	18018.2	0.569721	0.234646	2.428	0.0151824	0.202134
Cralbp	111.409	1.04782	0.431502	2.42832	0.015169	0.202134
ND-B14.5B	1293.25	-0.368903	0.151865	-2.42916	0.0151341	0.202134
O-fut2	119.302	-0.605646	0.249314	-2.42925	0.01513	0.202134
Slip1	899.454	0.328859	0.135569	2.42577	0.0152757	0.202827
Pde1c	284.426	-0.441825	0.182182	-2.42519	0.0153004	0.202877
Indy	4506.53	0.282031	0.116342	2.42415	0.0153442	0.20318
bbg	11427.6	-0.385802	0.15924	-2.42277	0.0154027	0.203677
fru	405.336	0.634849	0.262132	2.42187	0.0154409	0.203905
CG17754	621.353	-0.337317	0.139331	-2.42097	0.0154791	0.20413
aop	1432.58	0.334163	0.138205	2.41788	0.0156111	0.205145
ND-B12	1309.61	-0.349658	0.144594	-2.41821	0.0155972	0.205145
sesB	35823.4	0.237848	0.0983781	2.41769	0.0156194	0.205145
CG14880	12.0183	2.15405	0.891275	2.41682	0.0156567	0.205356
CG2120	554.637	0.42766	0.177098	2.41482	0.015743	0.205378
CG30059	3.98967	3.65777	1.51457	2.41505	0.0157329	0.205378
CG7365	25.8737	1.49553	0.619163	2.4154	0.0157179	0.205378
Pak3	8447.52	0.279635	0.115772	2.4154	0.015718	0.205378
Cln7	802.677	0.442714	0.183546	2.41201	0.0158647	0.2065
Snx6	1339.68	-0.278894	0.115635	-2.41186	0.0158715	0.2065
Sfp33A3	5.76122	-2.6896	1.11659	-2.40877	0.0160066	0.207978
Gclm	3578.6	0.311131	0.129199	2.40814	0.0160338	0.208054
Atg13	759.542	0.430134	0.178705	2.40695	0.0160866	0.20846
CG6553	7.44709	3.27582	1.36231	2.40461	0.0161898	0.209517
CG42542	1789.76	0.331792	0.138172	2.4013	0.0163369	0.21114
CG13078	117.722	-0.788414	0.328826	-2.39766	0.0165	0.211627
CG14696	99.2073	-0.837812	0.34934	-2.39827	0.0164727	0.211627
Grip	71.901	-0.663306	0.276661	-2.39754	0.0165054	0.211627
Mtp	154.844	0.584304	0.243552	2.3991	0.0164355	0.211627
Oatp74D	196.85	-0.585879	0.24422	-2.39898	0.0164406	0.211627
RpS9	12510.8	-0.428598	0.178748	-2.39778	0.0164947	0.211627
CG2694	148.779	0.477651	0.1994	2.39544	0.0166003	0.212562
CG8229	170.201	0.705828	0.294748	2.39469	0.0166346	0.212722
firl	72.6409	0.976687	0.40816	2.3929	0.0167158	0.213363
tna	2279.25	0.474758	0.198426	2.39262	0.0167287	0.213363
NPF	681.812	-0.308635	0.129075	-2.39112	0.0167969	0.213951
CG11741	92.9327	1.08715	0.454849	2.39014	0.0168418	0.214242
NaCP60E	216.661	-0.645523	0.270222	-2.38887	0.0169005	0.214664
sut3	11.4159	-1.66499	0.697099	-2.38846	0.0169192	0.214664
p130CAS	2793.42	-0.31985	0.133984	-2.38722	0.0169766	0.21511
Kr-h1	1525.13	1.1919	0.499446	2.38644	0.0170122	0.215281
ATPsynC	31621.2	0.330436	0.138655	2.38315	0.0171654	0.216654
Pi3K59F	519.707	-0.42832	0.179714	-2.38334	0.0171562	0.216654
ergic53	5186.05	0.254987	0.107108	2.38066	0.0172815	0.217554
mRpL3	405.331	0.321195	0.134908	2.38084	0.0172732	0.217554
Sac1	1635.62	-0.333395	0.140133	-2.37914	0.0173532	0.218174
egr	697.087	0.365003	0.153783	2.3735	0.0176203	0.221246
CG42825	14954.5	0.502761	0.212083	2.37059	0.0177598	0.222421
CG9702	7.33981	2.54726	1.07435	2.37098	0.0177408	0.222421
Msp300	14166.5	-0.487143	0.20556	-2.36983	0.0177964	0.222593
Act87E	1050.72	0.515089	0.217524	2.36797	0.0178862	0.222854
exex	2456.3	-0.348497	0.147114	-2.3689	0.0178413	0.222854
key	1243.8	-0.357508	0.150966	-2.36813	0.0178781	0.222854
RpL23	28220.5	-0.347474	0.146779	-2.36732	0.0179173	0.222955
CG1418	174.231	0.608762	0.257346	2.36554	0.0180038	0.223246
Ptx1	2372.96	-0.450817	0.190522	-2.36622	0.0179708	0.223246
Ugt35A1	2809.28	-0.234312	0.0990573	-2.36542	0.0180097	0.223246
CG43400	7.23382	2.45143	1.03734	2.36319	0.0181186	0.22431
CG11836	123.231	0.702581	0.297486	2.36172	0.0181902	0.224909
Ntan1	208.947	0.462368	0.195827	2.36111	0.0182205	0.224998
CG17477	237.69	0.530519	0.224787	2.3601	0.01827	0.225322
CG13604	654.413	0.3448	0.146132	2.35952	0.0182987	0.22539
CG17636	271.226	-0.550255	0.233302	-2.35856	0.0183462	0.225688
CG8665	1414.08	-0.488301	0.207208	-2.35658	0.0184443	0.226608
Jon99Ciii	617898	-0.375283	0.159305	-2.35575	0.0184851	0.226823
CG11236	883.914	-0.294835	0.125218	-2.35458	0.0185437	0.226985
CG43103	37.8307	-0.927997	0.394182	-2.35423	0.018561	0.226985
NimB2	29.0156	1.4508	0.616291	2.35408	0.0185685	0.226985
CG18171	122.555	-1.08581	0.461509	-2.35274	0.0186355	0.227518
Edc3	989.506	-0.407887	0.173411	-2.35214	0.0186658	0.227601
CG3649	4.98972	4.04615	1.72095	2.35112	0.0187171	0.22794
CG5953	1046.07	-0.536392	0.228208	-2.35045	0.0187505	0.228061
CG4783	5262.4	-0.343771	0.146323	-2.34939	0.018804	0.22814
mthl3	414.488	0.387852	0.165057	2.34981	0.0187831	0.22814
Zasp66	876.784	0.363411	0.15493	2.34564	0.0189943	0.230161
ND-AGGG	2939.19	-0.274432	0.117049	-2.34459	0.0190482	0.230239
Sil1	276.237	0.592381	0.252635	2.34481	0.0190367	0.230239
CG34290	3.72627	3.52281	1.50374	2.3427	0.0191447	0.231118
CG10477	17712.5	-0.382453	0.163362	-2.34113	0.0192253	0.231228
Cyp6a21	7234.77	0.541773	0.231373	2.34155	0.0192038	0.231228
obst-H	11.1427	1.67966	0.717412	2.34127	0.0192181	0.231228
NimC4	7.71147	3.56321	1.52263	2.34016	0.0192752	0.231541
Btk29A	478.676	0.347977	0.148756	2.33925	0.0193227	0.231824
Mal-A1	61303.6	-0.538007	0.230125	-2.33789	0.019393	0.232381
CG3726	224.415	-0.542509	0.232529	-2.33308	0.0196442	0.2351
CG7882	11.1182	2.02977	0.870909	2.33064	0.0197726	0.236345
Ten-m	343.269	0.516105	0.221492	2.33012	0.0197997	0.236378
Agpat3	5546.25	0.319614	0.137285	2.3281	0.0199066	0.236781
Ldsdh1	4550.4	0.336181	0.14435	2.32892	0.0198631	0.236781
Sem1	991.655	-0.308154	0.132355	-2.32823	0.0198999	0.236781
AnxB9	1647.26	-0.423489	0.182042	-2.32633	0.0200008	0.23761
TpnC73F	510.739	0.454238	0.195341	2.32536	0.0200529	0.237938
CG42514	1779.34	0.38098	0.163966	2.32353	0.0201508	0.238226
p	220.493	0.421503	0.181381	2.32385	0.0201335	0.238226
rad50	379.497	-0.614745	0.264471	-2.32443	0.0201024	0.238226
RpS30	18434	-0.408314	0.175812	-2.32244	0.0202092	0.238626
CG16953	2057.27	-0.33934	0.146239	-2.32044	0.0203169	0.239425
CG4660	56.642	1.07808	0.464635	2.32027	0.0203262	0.239425
GstS1	1621.33	0.479478	0.206862	2.31787	0.0204565	0.240667
RpS27	11009.1	-0.391289	0.168987	-2.31549	0.020586	0.241606
SP1029	47.9928	1.18071	0.509837	2.31586	0.0205659	0.241606
CG31636	572.388	0.475307	0.205358	2.31452	0.0206389	0.241934
CG5011	7012.25	-0.317751	0.137331	-2.31376	0.0206807	0.242131
ytr	1231.23	0.260465	0.112668	2.3118	0.0207888	0.243103
CG4363	9847.64	-0.426213	0.184515	-2.3099	0.0208934	0.24374
Reph	461.624	0.444212	0.192273	2.31032	0.0208704	0.24374
pHCl-2	3349.75	-0.320116	0.138626	-2.3092	0.0209324	0.243901
asRNA:CR45600	243.929	-0.642888	0.278486	-2.30851	0.0209707	0.244055
P58IPK	3069.2	0.463711	0.20092	2.30794	0.0210025	0.244132
CG9411	42.8924	1.25728	0.545005	2.30692	0.0210595	0.244501
CG17571	38770.3	-0.351155	0.152275	-2.30605	0.0211076	0.244707
CG8066	688.843	-0.273684	0.118699	-2.3057	0.0211276	0.244707
CG9220	655.963	0.277457	0.120405	2.30438	0.0212016	0.245037
Gprk1	1010.08	-0.259058	0.112425	-2.30429	0.0212066	0.245037
CG32267	615.184	-0.484222	0.210227	-2.30332	0.0212606	0.245077
Vps2	820.082	-0.360428	0.156477	-2.3034	0.0212566	0.245077
Dph1	392.132	-0.389735	0.169353	-2.30132	0.0213737	0.245797
Kul	96.0491	0.651339	0.282978	2.30173	0.0213503	0.245797
SPARC	118.013	0.817538	0.355389	2.30041	0.0214252	0.246098
CG31296	11.9222	-1.61848	0.703834	-2.29952	0.0214753	0.246162
CG6901	1117.94	0.301941	0.131363	2.29852	0.0215322	0.246162
CG8031	878.377	-0.363417	0.158086	-2.29885	0.0215133	0.246162
Drep1	53.2217	-0.714588	0.310801	-2.29918	0.0214947	0.246162
CG10182	5406.49	0.642417	0.279861	2.29549	0.0217051	0.247555
RpL36	18739.1	-0.302543	0.131774	-2.29593	0.0216801	0.247555
sfl	1366.5	-0.398519	0.173675	-2.29463	0.0217542	0.247824
CG1812	153.565	0.485856	0.211801	2.29393	0.0217945	0.247992
lbm	71.1026	-0.669821	0.292137	-2.29283	0.0218576	0.24842
ALiX	2573.13	-0.320149	0.139736	-2.2911	0.0219577	0.24871
CG30371	52.4815	2.73184	1.19239	2.29107	0.0219594	0.24871
IM4	32.3586	2.00278	0.874173	2.29106	0.0219601	0.24871
lama	1283.14	0.453613	0.198084	2.29	0.022021	0.24882
Nepl12	148.004	-0.651977	0.284689	-2.29014	0.0220133	0.24882
CG5707	939.663	0.313002	0.136887	2.28657	0.0222208	0.250786
CG9988	703.914	0.342313	0.149865	2.28415	0.022363	0.252096
Atg9	921.105	-0.352774	0.154556	-2.2825	0.0224599	0.252895
CG16749	10225.9	-0.278339	0.122034	-2.28082	0.0225589	0.253716
CG14985	685.645	-0.334757	0.146956	-2.27794	0.0227302	0.255347
be	450.76	-0.455413	0.200061	-2.27637	0.0228239	0.255806
Sema2a	338.811	-0.421827	0.185283	-2.27666	0.0228065	0.255806
CG46307	3.60613	-5.11631	2.24809	-2.27584	0.0228553	0.255863
FucTA	43.3314	-0.880186	0.386945	-2.27471	0.0229236	0.256332
CG31637	879.632	0.30189	0.13278	2.27361	0.0229894	0.256772
CG13323	28118.5	-0.389209	0.171237	-2.27292	0.0230308	0.256939
CG8468	1214.37	0.619929	0.272836	2.27217	0.0230764	0.257152
iav	11.3617	-1.67054	0.736184	-2.26919	0.0232567	0.25815
Rab7	5392.75	-0.267626	0.117936	-2.26924	0.023254	0.25815
scro	64.688	1.15133	0.507185	2.27003	0.0232055	0.25815
unc-104	598.496	-0.422211	0.186083	-2.26893	0.0232724	0.25815
CG4538	3664.56	-0.384847	0.169774	-2.26682	0.0234011	0.259282
CG12974	9610.99	-0.313338	0.138401	-2.26399	0.0235749	0.260385
CG1441	13.0989	1.41104	0.623147	2.26439	0.0235504	0.260385
Nacalpha	6046.03	-0.337446	0.149056	-2.26389	0.0235811	0.260385
CG32982	420.683	-0.511843	0.226342	-2.26137	0.0237365	0.260618
Fhos	2224.95	-0.360105	0.159223	-2.26164	0.0237197	0.260618
LTV1	1577.43	-0.437494	0.193393	-2.2622	0.0236852	0.260618
mfas	452.884	0.59518	0.263114	2.26206	0.0236934	0.260618
Scgbeta	14.1896	-1.46212	0.646481	-2.26167	0.0237181	0.260618
Lon	1363.42	0.229477	0.101706	2.25628	0.0240531	0.263796
ADPS	427.365	0.782091	0.347147	2.25291	0.0242647	0.264982
CG16995	54.0473	-1.26545	0.561772	-2.25261	0.0242836	0.264982
CG8907	8325.25	-0.238597	0.105879	-2.25349	0.0242285	0.264982
pds5	777.748	0.299279	0.132872	2.25239	0.0242977	0.264982
san	521.13	0.286587	0.127214	2.2528	0.0242718	0.264982
Grasp65	995.871	0.29186	0.129657	2.25102	0.0243842	0.265329
Trl	1153.12	0.245629	0.109111	2.25119	0.0243733	0.265329
CG6296	8122.42	0.529261	0.235341	2.24891	0.0245183	0.265401
galla-1	590.687	-0.329185	0.146385	-2.24876	0.0245276	0.265401
jhamt	5.39354	-3.35531	1.49122	-2.25005	0.0244461	0.265401
lncRNA:CR31781	94.9039	0.701534	0.311902	2.24921	0.024499	0.265401
Tsp96F	72.756	0.591492	0.26289	2.24996	0.0244514	0.265401
CG5541	2736.05	-0.332798	0.148038	-2.24805	0.0245729	0.265595
CG10561	187.441	0.421641	0.187712	2.24621	0.0246905	0.266191
cni	1252.29	-0.253416	0.112828	-2.24605	0.0247008	0.266191
HDAC1	806.153	0.308753	0.137474	2.2459	0.0247103	0.266191
RpL30	11105.9	-0.382415	0.170374	-2.24456	0.0247961	0.266819
CG16700	554.82	0.500127	0.223119	2.24152	0.0249922	0.267742
CG4839	4164.05	0.313192	0.139722	2.24153	0.0249918	0.267742
Fst	8652.11	-0.960172	0.428324	-2.2417	0.024981	0.267742
Rheb	1916.2	-0.392769	0.17519	-2.24196	0.0249637	0.267742
CG2201	2012.74	0.377484	0.168447	2.24097	0.0250283	0.267833
CG31997	193.499	0.545738	0.243687	2.23951	0.025123	0.268322
Kdm4B	874.8	-0.433231	0.193495	-2.23899	0.0251569	0.268322
PGRP-LF	63.2702	-0.81612	0.364487	-2.23909	0.02515	0.268322
Hsp68	29.5177	1.21647	0.543688	2.23744	0.0252573	0.269097
nolo	107.39	1.00043	0.447717	2.23452	0.025449	0.270842
CG13384	435.087	0.305221	0.136676	2.23318	0.0255372	0.271483
CG7737	331.139	0.373024	0.167145	2.23175	0.0256318	0.272191
CG12374	1.42726e+06	-0.259272	0.116337	-2.22863	0.0258388	0.272842
Cyp313a3	3.69014	5.49768	2.46605	2.22935	0.0257909	0.272842
garz	2892.38	0.258613	0.11606	2.22828	0.0258618	0.272842
if	195.683	0.513288	0.23017	2.23004	0.0257449	0.272842
mRpL12	439.931	0.314114	0.140924	2.22896	0.0258168	0.272842
Send1	9.24242	2.67513	1.20004	2.2292	0.0258008	0.272842
Jon99Cii	1.02091e+06	-0.374981	0.168334	-2.2276	0.0259072	0.273024
ASPP	230.516	0.492753	0.221294	2.22669	0.0259681	0.273369
GstE9	1479.51	-0.348013	0.156327	-2.22619	0.0260017	0.273426
CG10026	62.122	0.865471	0.389403	2.22256	0.0262454	0.274206
CG43120	2369.83	-0.330158	0.148534	-2.22279	0.0262302	0.274206
CG4630	637.981	-0.34932	0.157091	-2.22368	0.0261699	0.274206
CG8560	30792.8	-0.419408	0.188564	-2.22422	0.0261337	0.274206
d4	451.87	0.398045	0.179036	2.22327	0.0261975	0.274206
Karybeta3	5496.97	-0.327382	0.147236	-2.22352	0.0261811	0.274206
Apc	1850.34	-0.364232	0.163916	-2.22206	0.026279	0.274263
shv	1693	0.384334	0.173277	2.21804	0.0265521	0.276815
Dok	255.201	-0.377808	0.170448	-2.21656	0.0266533	0.277572
dnd	736.217	0.404204	0.182416	2.21583	0.026703	0.277791
pyd	1430.24	-0.496905	0.22461	-2.21231	0.0269455	0.280014
CG13654	232.681	-0.594069	0.268608	-2.21166	0.0269901	0.280178
Pak	2819.86	-0.301673	0.136439	-2.21106	0.027032	0.280313
CG6028	4459.09	-0.288073	0.130429	-2.20865	0.0271989	0.281742
wun2	112.935	-0.510775	0.231334	-2.20796	0.0272471	0.281941
CG17855	1705.79	-0.252408	0.11448	-2.20483	0.0274663	0.283906
CG8306	991.85	0.475063	0.215626	2.20318	0.0275818	0.284797
Adgf-A2	32.0055	1.08816	0.494519	2.20043	0.0277761	0.285285
CG15546	12.8561	1.39289	0.632769	2.20126	0.0277173	0.285285
CG9826	1357.27	1.19402	0.542425	2.20127	0.0277169	0.285285
CrebA	3588.81	0.271537	0.123401	2.20045	0.0277751	0.285285
GstD2	38.9478	1.42998	0.649765	2.20077	0.0277525	0.285285
asRNA:CR43933	9.25814	-1.6107	0.732152	-2.19995	0.0278104	0.285336
AMPKalpha	2818.52	-0.276528	0.125882	-2.19672	0.0280405	0.287089
rgr	258.554	-0.493782	0.224775	-2.19679	0.0280356	0.287089
Synd	2903.88	-0.256724	0.116903	-2.19604	0.0280891	0.287285
Tsp74F	51.7684	1.06204	0.483785	2.19528	0.0281434	0.287537
JhI-26	1331.85	-0.333141	0.15194	-2.19258	0.0283377	0.289217
lncRNA:CR45361	3.541	2.9028	1.32476	2.19118	0.0284385	0.289942
CG4390	869.224	-0.315339	0.143941	-2.19076	0.0284695	0.289953
anchor	1688.01	0.465393	0.212781	2.18719	0.0287283	0.292181
Swim	455.893	-0.589977	0.269776	-2.18692	0.0287485	0.292181
IM33	375.745	0.717238	0.328277	2.18486	0.0288995	0.293408
CG16775	7691.25	0.460826	0.210998	2.18403	0.0289603	0.293719
lectin-33A	5.99055	-2.23923	1.02607	-2.18233	0.0290856	0.294681
CG14499	1945.7	-1.97987	0.907851	-2.18083	0.0291962	0.295493
loqs	277.75	0.389064	0.178543	2.17911	0.0293238	0.296475
Socs44A	821.977	-0.4858	0.223027	-2.17821	0.0293903	0.296839
CG34236	604.542	-0.298904	0.137275	-2.1774	0.0294506	0.297139
Gasz	52.5032	0.791321	0.363717	2.17565	0.0295814	0.297656
GstE13	267.152	-0.42682	0.196195	-2.17548	0.0295939	0.297656
Lerp	11465.2	-0.354397	0.1629	-2.17555	0.0295889	0.297656
CG4297	539.632	-0.391016	0.179843	-2.17421	0.0296896	0.298292
CG5618	3099.92	-0.215771	0.0992685	-2.17361	0.0297342	0.298292
CG5789	1525.95	-0.366759	0.168748	-2.17341	0.0297493	0.298292
loh	64.7118	0.661472	0.304438	2.17276	0.029798	0.298472
santa-maria	1188.21	-0.413344	0.190297	-2.17209	0.0298486	0.298671
CG15012	754.972	-0.260299	0.119909	-2.1708	0.029946	0.299028
CG40228	358.313	-0.368068	0.169535	-2.17104	0.0299279	0.299028
CG17119	2898.85	0.279067	0.128659	2.16904	0.0300795	0.300053
Rpt6	1899.9	-0.248778	0.114728	-2.16841	0.0301277	0.300225
insc	421.774	-0.423389	0.195326	-2.1676	0.0301889	0.300526
CG5157	247.814	-0.504029	0.232591	-2.16702	0.0302332	0.300646
MCTS1	374.874	-0.317867	0.14671	-2.16663	0.0302629	0.300646
CG7120	17.4835	1.19828	0.553678	2.16421	0.030448	0.301867
hiw	3927.21	-0.337026	0.155703	-2.16454	0.0304227	0.301867
Pcp	3.45148	5.39573	2.49559	2.16211	0.03061	0.303164
CG6767	2084.75	0.317334	0.146861	2.16077	0.0307129	0.303873
bnb	76.321	0.831763	0.385157	2.15954	0.0308081	0.304195
CG8177	9288.59	-0.395641	0.18318	-2.15985	0.0307845	0.304195
snu	543.796	0.745196	0.345257	2.15838	0.030898	0.304772
CG43085	7.46615	-2.5963	1.20397	-2.15645	0.0310486	0.305947
Amnionless	10.0779	-1.56248	0.725334	-2.15416	0.0312278	0.307137
nAChRbeta3	17.6124	1.72685	0.801758	2.15383	0.0312534	0.307137
Tg	131.515	0.642425	0.29829	2.15369	0.0312643	0.307137
Aps	3619.03	0.212842	0.0989322	2.15139	0.0314455	0.308333
brp	64.6098	-0.751083	0.349125	-2.15133	0.03145	0.308333
CG31663	148.078	0.47151	0.219212	2.15093	0.0314814	0.308333
mEFTs	698.382	0.255679	0.118949	2.14948	0.0315964	0.309147
CSN7	360.568	-0.34077	0.158591	-2.14873	0.0316556	0.309415
AcCoAS	5105.86	-0.400065	0.186304	-2.14738	0.0317633	0.310155
CG15169	86.6499	0.558828	0.260347	2.14648	0.0318349	0.310465
GalT1	221.425	0.383738	0.178811	2.14605	0.0318687	0.310465
Gs1l	651.217	-0.289403	0.134896	-2.14537	0.031923	0.310465
Ugt304A1	769.705	-0.476368	0.222029	-2.14552	0.0319109	0.310465
lncRNA:CR42839	602.233	0.537342	0.250624	2.14401	0.0320318	0.311212
CG34417	5293.62	-0.389976	0.182052	-2.14212	0.0321841	0.312379
moody	1107.25	-0.322272	0.150487	-2.14152	0.0322318	0.312529
Ugt37A1	125.276	-0.952219	0.444759	-2.14098	0.0322757	0.312643
Alas	985.373	0.25079	0.117296	2.1381	0.0325088	0.313061
CG11912	9950.63	0.52	0.243082	2.1392	0.0324198	0.313061
CG31357	400.798	-0.38525	0.180136	-2.13866	0.0324631	0.313061
Def	40.6953	-1.3655	0.638902	-2.13726	0.032577	0.313061
EMC8-9	446.939	0.283115	0.132352	2.13912	0.0324263	0.313061
fng	64.9979	-0.744395	0.348284	-2.13732	0.0325719	0.313061
fra	1743.76	-0.440496	0.205873	-2.13966	0.0323826	0.313061
Ugt36E1	5.78858	2.72259	1.27355	2.1378	0.0325332	0.313061
CG9498	3881.87	0.533449	0.249786	2.13562	0.03271	0.313409
etaTry	2875.32	-0.231081	0.108197	-2.13575	0.0327	0.313409
GABA-B-R2	16.0148	-1.25058	0.58546	-2.13606	0.0326748	0.313409
CG44774	608.387	0.396283	0.185608	2.13505	0.0327567	0.313546
Mgstl	1900.89	0.280585	0.131483	2.13399	0.0328433	0.314066
CG10799	892.577	-0.263157	0.123421	-2.13219	0.032991	0.315168
CG8547	199.878	0.479082	0.224814	2.13102	0.0330879	0.315229
Jarid2	1576.62	-0.318072	0.149221	-2.13156	0.0330434	0.315229
RpS15	18732.3	-0.303961	0.142642	-2.13093	0.0330949	0.315229
Sec22	2120.84	0.276978	0.13001	2.13044	0.0331353	0.315305
Tim17b	2079.87	-0.240606	0.112973	-2.12977	0.0331906	0.315522
CG9008	492.451	-0.53983	0.2536	-2.12866	0.0332821	0.316082
CG11170	33.7323	0.874999	0.411395	2.12691	0.033428	0.317157
Cdk4	149.476	0.527933	0.248475	2.1247	0.0336119	0.318198
CG34330	11984.2	-0.352264	0.1658	-2.12462	0.033618	0.318198
Rpt1	2068.98	-0.233703	0.110009	-2.12441	0.033636	0.318198
CG12868	464.377	0.392267	0.184798	2.12268	0.0337804	0.318453
CG31809	20.1779	1.37486	0.647749	2.12252	0.0337942	0.318453
maf-S	838.202	-0.351029	0.165366	-2.12274	0.0337755	0.318453
RNaseP:RNA	118.011	-0.617199	0.2907	-2.12315	0.0337414	0.318453
Cyp4ae1	1882.86	-0.257069	0.121156	-2.1218	0.0338543	0.31871
CG4404	527.387	-0.458025	0.216041	-2.12009	0.0339984	0.319447
lncRNA:CR43301	75.9276	-0.707082	0.333481	-2.12031	0.03398	0.319447
Cda5	37.1067	0.827423	0.390759	2.11748	0.0342193	0.321212
Ance	27470.3	-0.241122	0.11392	-2.11659	0.0342944	0.321295
CG3819	48965.3	0.254589	0.120278	2.11666	0.0342888	0.321295
CG17047	41.7295	-0.839067	0.396583	-2.11574	0.034367	0.321665
CG33129	1667.69	0.292406	0.138356	2.11344	0.0345629	0.322116
CG34106	3.8857	-4.45076	2.10692	-2.11245	0.0346475	0.322116
CG42255	52.7068	-0.764508	0.361769	-2.11325	0.0345794	0.322116
CG7968	6648.76	0.259595	0.122886	2.11249	0.0346446	0.322116
Irk2	1145.45	-0.36089	0.170777	-2.11322	0.0345817	0.322116
RpL32	14068.9	-0.311603	0.147464	-2.11308	0.034594	0.322116
scb	7331.73	-0.379709	0.179648	-2.11363	0.034547	0.322116
CG8034	2872.44	-0.217313	0.102908	-2.11172	0.0347109	0.322396
Lap1	180.668	-0.42714	0.202346	-2.11094	0.0347774	0.322705
CG1607	503.474	0.306481	0.145298	2.10933	0.034916	0.322882
RluA-1	1076.99	-0.414252	0.196398	-2.10925	0.0349233	0.322882
RpLP2	14547.4	-0.325324	0.154219	-2.10949	0.0349023	0.322882
smp-30	3354.03	-0.368856	0.174882	-2.10917	0.0349296	0.322882
CDK2AP1	328.645	-0.317847	0.150788	-2.1079	0.0350398	0.323593
nec	45.6034	0.916319	0.434897	2.10698	0.0351195	0.324021
Hakai	92.9098	-0.51588	0.244945	-2.10611	0.0351951	0.324409
grnd	99.2266	0.561751	0.266887	2.10483	0.0353065	0.325128
alt	4968.37	0.23917	0.113707	2.10338	0.0354325	0.325979
Alg1	1172.05	-0.344713	0.163959	-2.10244	0.0355152	0.326033
CG16926	34.6998	1.31333	0.624754	2.10216	0.0355392	0.326033
l(1)G0289	6900.55	-0.276999	0.13174	-2.10262	0.0354988	0.326033
Mvl	2750.46	0.301822	0.143776	2.09924	0.0357954	0.328074
Jon65Aii	19729.9	-0.240354	0.114528	-2.09865	0.0358476	0.328242
EndoGI	864.272	-0.347096	0.165475	-2.09757	0.035943	0.328806
hpRNA:CR32207	620.62	-0.328101	0.156518	-2.09625	0.0360599	0.329413
inaF-B	12.2972	1.5155	0.723024	2.09606	0.0360773	0.329413
nst	1758.34	-0.381349	0.182066	-2.09457	0.0362092	0.330307
P5cr-2	1219.29	-0.247603	0.118247	-2.09394	0.0362652	0.330507
THADA	95.7493	-0.54716	0.261374	-2.0934	0.0363134	0.330636
cathD	5714.09	-0.258074	0.123457	-2.09039	0.0365831	0.331846
CG14275	31.6042	0.974567	0.466141	2.09071	0.0365538	0.331846
RpL24	13095.1	-0.318333	0.152263	-2.09068	0.0365568	0.331846
SLO2	17.8342	1.96684	0.940784	2.09064	0.0365604	0.331846
CG14073	869.504	0.318598	0.152728	2.08605	0.036974	0.334419
CG9265	40.1679	0.927953	0.444956	2.08549	0.0370244	0.334419
E(Pc)	1456.17	-0.337544	0.161825	-2.08586	0.0369911	0.334419
Prosalpha6	1230.21	-0.306486	0.146972	-2.08533	0.037039	0.334419
Rnb	174.055	0.414521	0.19867	2.08648	0.036935	0.334419
CG4576	33.9085	1.22826	0.589271	2.08437	0.0371263	0.334896
Coq6	654.489	0.27903	0.133918	2.08359	0.0371979	0.334919
lncRNA:CR44318	89.2879	-0.583991	0.28024	-2.0839	0.0371693	0.334919
CG10103	1464.28	-0.29685	0.142536	-2.08263	0.0372848	0.335299
CG10863	2935.54	-0.21615	0.103807	-2.08224	0.0373206	0.335299
Rh50	36.5669	1.27671	0.61322	2.08199	0.0373437	0.335299
klu	245.643	-0.431298	0.207198	-2.08157	0.0373814	0.335327
CG5346	2369.03	0.332176	0.159667	2.08043	0.037486	0.335955
Vps11	917.208	0.359552	0.172886	2.0797	0.037553	0.336245
CG15019	972.535	-0.354596	0.170605	-2.07847	0.0376662	0.336854
ec	19.1049	1.11809	0.538008	2.07821	0.0376904	0.336854
Cirl	916.331	-0.360373	0.173463	-2.07752	0.0377532	0.337104
RYa-R	3.87954	2.50438	1.20645	2.07583	0.0379098	0.338192
ssp3	224.508	0.404612	0.195086	2.07402	0.0380773	0.339374
CG10171	76.4032	-0.545843	0.263459	-2.07183	0.0382813	0.340566
lncRNA:CR43651	12.7501	1.4691	0.709077	2.07185	0.0382795	0.340566
bbx	1274.4	0.306358	0.148095	2.06865	0.0385785	0.341409
beat-IIa	17.4249	-1.15446	0.557759	-2.06982	0.0384693	0.341409
CG11360	487.082	0.452863	0.218903	2.06878	0.0385663	0.341409
CG32638	1154.33	-0.252881	0.122165	-2.07	0.0384523	0.341409
Drip	2012.13	0.220419	0.106556	2.06856	0.038587	0.341409
lncRNA:let7C	13.2365	-1.43495	0.693614	-2.0688	0.038565	0.341409
CG10738	43.9277	0.909961	0.440064	2.06779	0.0386597	0.34143
CG6084	3462.88	0.383118	0.185255	2.06805	0.038635	0.34143
CG7920	8385.81	0.20164	0.0975762	2.06648	0.0387829	0.342206
CDC50	2928.37	-0.218175	0.105605	-2.06595	0.0388333	0.34234
alpha-Est9	1654.34	-0.366408	0.17745	-2.06486	0.0389366	0.342939
CG6330	92.6027	-0.681048	0.330005	-2.06375	0.0390414	0.34355
anne	7060.71	0.221264	0.107243	2.0632	0.0390934	0.343572
ATP7	1817.64	0.313456	0.151943	2.06298	0.0391146	0.343572
CG3036	8368.9	0.363679	0.176436	2.06125	0.0392793	0.344083
CG32396	5.58838	-2.35184	1.14097	-2.06125	0.0392787	0.344083
Ndf	2169.66	0.233707	0.113359	2.06165	0.0392406	0.344083
AttD	118.09	2.36428	1.14747	2.06044	0.0393567	0.344451
CG32500	591.804	-0.303722	0.147468	-2.05958	0.0394385	0.344546
frac	5.76769	3.52943	1.71365	2.05959	0.0394376	0.344546
CG11267	960.808	0.381279	0.185187	2.05889	0.0395047	0.344813
Aef1	1207.38	0.322175	0.156524	2.05831	0.0395605	0.34499
CG30480	616.403	0.317633	0.154387	2.05739	0.0396492	0.345453
Spn77Ba	113.622	0.555004	0.269918	2.05619	0.0397639	0.346142
Alp13	232.217	-0.527713	0.256773	-2.05517	0.0398626	0.34669
CG13160	165.818	0.816498	0.397463	2.05427	0.0399494	0.346788
CG42362	300.605	0.350271	0.170554	2.05373	0.040002	0.346788
CG42363	300.605	0.350271	0.170554	2.05373	0.040002	0.346788
Pym	73.0704	0.687483	0.334784	2.05351	0.040023	0.346788
SdhA	5378.15	0.203618	0.0991708	2.05321	0.0400524	0.346788
CG7791	394.023	0.330801	0.16116	2.05262	0.0401096	0.346973
net	138.589	-0.653747	0.31858	-2.05207	0.0401632	0.347128
RNaseX25	819.723	-0.272762	0.133164	-2.04832	0.0405287	0.349975
CG11407	137.94	-0.992264	0.485218	-2.04498	0.0408564	0.352152
CG6511	187.186	0.485741	0.237549	2.04481	0.0408738	0.352152
Pgant4	3281.39	0.230044	0.112511	2.04464	0.0408903	0.352152
raw	2191.83	-0.491575	0.240484	-2.0441	0.0409433	0.352152
zfh1	22.836	1.59597	0.780843	2.04391	0.0409623	0.352152
asRNA:CR44690	1598.68	-0.326064	0.159624	-2.0427	0.0410821	0.35287
asRNA:CR45272	179.184	-0.55857	0.273996	-2.03861	0.041489	0.355108
Cyp28d1	5807.88	-1.01094	0.495888	-2.03864	0.0414857	0.355108
Nepl19	44.5642	0.728272	0.357171	2.039	0.0414499	0.355108
Unc-115a	4999.24	-0.264403	0.129628	-2.0397	0.0413799	0.355108
CG17691	3436.87	-0.187965	0.0922715	-2.03708	0.0416416	0.355341
CG4627	106.707	0.4734	0.232457	2.03651	0.0416993	0.355341
CG5793	350.735	-0.41264	0.202749	-2.03523	0.0418276	0.355341
IM3	25.1914	1.60674	0.788497	2.03773	0.0415774	0.355341
P5CDh1	182.839	0.409474	0.201106	2.03611	0.0417391	0.355341
Pep	1917.23	-0.254874	0.125087	-2.03758	0.0415921	0.355341
SNF4Agamma	4871.32	-0.295156	0.145036	-2.03505	0.0418457	0.355341
stnA	42.9199	-0.687655	0.337785	-2.03578	0.0417727	0.355341
stnB	42.9199	-0.687655	0.337785	-2.03578	0.0417727	0.355341
CG4562	38134.6	0.258903	0.127295	2.03388	0.0419641	0.355723
Pcf11	1758.04	-0.388469	0.19098	-2.03409	0.0419429	0.355723
tok	7.87485	-1.84172	0.905739	-2.03339	0.0420135	0.355831
CG34120	165.414	0.58902	0.289913	2.03171	0.0421828	0.356643
SC35	408.004	-0.397024	0.195387	-2.03199	0.0421547	0.356643
CG18343	959.356	-0.287082	0.141455	-2.0295	0.0424076	0.358232
Mal-A3	6136.85	-0.367767	0.181362	-2.02781	0.0425801	0.359376
CG9672	4193.01	-0.266886	0.131671	-2.02692	0.0426709	0.359572
RpS27A	23895.5	-0.312031	0.153949	-2.02685	0.0426774	0.359572
dap	194.333	-0.429916	0.212171	-2.02627	0.0427367	0.359759
CG3776	529.45	-0.282248	0.139487	-2.02347	0.0430251	0.361247
Ddc	234.535	0.408398	0.201804	2.02374	0.0429966	0.361247
RpL36A	16927.6	-0.29535	0.145937	-2.02382	0.0429885	0.361247
NT5E-2	420.325	-0.315146	0.155796	-2.0228	0.0430933	0.361507
HDAC6	1203.86	-0.340194	0.168283	-2.02156	0.0432217	0.361959
UK114	1204.46	0.257943	0.127593	2.02161	0.0432162	0.361959
CG45076	345.546	0.470807	0.233006	2.02058	0.043323	0.362322
sgl	4657.37	-0.203068	0.100508	-2.02042	0.0433398	0.362322
Cyp9f2	15483.9	-0.28161	0.13953	-2.01828	0.0435619	0.362603
Ect3	13.9251	-1.54734	0.766794	-2.01794	0.0435976	0.362603
eIF3g1	1773.39	-0.301068	0.14909	-2.01937	0.0434485	0.362603
lncRNA:CR44417	148.054	0.583333	0.289029	2.01825	0.0435649	0.362603
RhoGAP92B	1422.52	-0.353862	0.175257	-2.01911	0.043476	0.362603
Skp2	840.236	-0.453243	0.224502	-2.01888	0.0434998	0.362603
Cals	3763.86	0.255641	0.126771	2.01655	0.0437426	0.363498
CG10344	254.565	0.553686	0.274752	2.01522	0.0438812	0.364079
CG30428	234.786	0.401372	0.199176	2.01516	0.0438875	0.364079
CG18268	96.5657	0.568882	0.282469	2.01397	0.0440131	0.364809
CtsB1	13967.1	-0.179332	0.0890976	-2.01276	0.0441399	0.365262
FER	1476.23	-0.36258	0.180143	-2.01273	0.044143	0.365262
hh	318.268	0.381429	0.189566	2.01212	0.0442074	0.365483
Peritrophin-15b	608.759	-0.360063	0.179324	-2.00789	0.0446547	0.368867
axed	311.038	-0.499366	0.248918	-2.00615	0.0448401	0.36975
CG31086	9503.99	-0.308154	0.153636	-2.00575	0.044883	0.36975
CG4887	695.812	-0.266753	0.133046	-2.00496	0.0449672	0.36975
msn	3575.5	-0.340043	0.169569	-2.00534	0.0449271	0.36975
Naam	89.0051	0.520592	0.25968	2.00475	0.0449902	0.36975
Ugt302E1	973.474	-0.574199	0.286291	-2.00565	0.0448939	0.36975
hid	337.768	-0.471455	0.235244	-2.00411	0.0450582	0.369995
Aldh-III	1948.8	0.336901	0.168137	2.00373	0.0450987	0.370015
CG46313	35.2185	-0.92175	0.460105	-2.00335	0.04514	0.370042
DCTN6-p27	248.676	-0.3831	0.191292	-2.0027	0.0452092	0.370296
CG6972	39.0956	0.741587	0.370401	2.00212	0.0452721	0.370313
Fis1	1793.06	-0.246906	0.123331	-2.00197	0.0452877	0.370313
CG8206	1043.73	-0.275303	0.137558	-2.00136	0.0453539	0.370543
ND-B15	1006.24	-0.271273	0.135675	-1.99944	0.045561	0.371922
cysu	4.35995	2.39415	1.19828	1.99798	0.0457183	0.372892
Mcr	321.072	0.350392	0.175515	1.99637	0.0458938	0.37401
GC2	5.92973	-1.87812	0.940956	-1.99597	0.045937	0.374048
CG10512	800.243	0.32874	0.164762	1.99524	0.0460163	0.374379
nemy	57.6956	0.845261	0.423808	1.99444	0.0461038	0.374776
RpS11	16010.7	-0.295753	0.148438	-1.99244	0.0463233	0.376246
ect	44.1281	0.863693	0.434267	1.98885	0.0467172	0.379128
mst	87.413	-0.618101	0.31097	-1.98766	0.0468498	0.379604
Ubi-p5E	21742.1	-0.250004	0.125781	-1.98762	0.0468541	0.379604
atk	8.54242	-1.88188	0.947314	-1.98655	0.0469727	0.380248
CG42826	22.77	-0.969549	0.48818	-1.98605	0.047028	0.380379
CG16868	411.553	0.279596	0.140839	1.98522	0.0471201	0.380806
CG15255	35235.1	-0.228522	0.115155	-1.98447	0.0472037	0.381164
Crtc	1251.12	-0.306421	0.154579	-1.98229	0.0474466	0.382489
odd	1965.78	0.485083	0.244671	1.98259	0.0474127	0.382489
Agpat2	748.824	0.445835	0.22507	1.98087	0.0476055	0.383452
asRNA:CR46269	17.7314	-1.10315	0.558195	-1.97627	0.0481237	0.383843
CG15111	1070.64	-0.227135	0.11492	-1.97645	0.0481035	0.383843
CG33671	394.801	0.342552	0.173161	1.97823	0.0479028	0.383843
CG33672	394.801	0.342552	0.173161	1.97823	0.0479028	0.383843
CG7781	18.3445	2.02235	1.02157	1.97964	0.0477435	0.383843
CG8483	37.6894	0.764346	0.38677	1.97623	0.0481287	0.383843
ldlCp	476.84	0.278719	0.14097	1.97716	0.0480237	0.383843
per	199.57	-0.844972	0.427079	-1.97849	0.0478734	0.383843
pre-mod(mdg4)-AA	7.27691	2.34714	1.18681	1.97769	0.0479633	0.383843
Rpt4	1394.02	-0.253389	0.128071	-1.97851	0.0478712	0.383843
SKIP	141.036	-0.556663	0.281413	-1.9781	0.0479174	0.383843
Tbc1d15-17	945.672	-0.319887	0.161785	-1.97723	0.0480152	0.383843
mRpS10	192.025	0.4279	0.216604	1.9755	0.0482117	0.384189
Su(var)3-3	201.511	0.352642	0.178641	1.97403	0.0483784	0.385202
CG1998	98.5698	0.791263	0.400917	1.97363	0.0484234	0.38523
HP6	5.36422	2.23465	1.13244	1.9733	0.0484614	0.38523
5-HT2A	18.6805	1.18372	0.600689	1.9706	0.04877	0.385788
CG1371	2794.93	0.183016	0.0928297	1.97152	0.048664	0.385788
CG6847	290.335	0.358951	0.18209	1.97128	0.048692	0.385788
Hsp70Bbb	7.07304	-2.30156	1.16762	-1.97116	0.0487054	0.385788
RpS28b	17550.8	-0.316731	0.1607	-1.97094	0.0487304	0.385788
yellow-h	48.8528	0.837307	0.424562	1.97217	0.0485905	0.385788
Ass	5015.76	-0.273667	0.138975	-1.96919	0.0489312	0.386617
Hex-C	604.427	0.337458	0.171386	1.96899	0.0489546	0.386617
CG3107	2396.13	0.253289	0.128736	1.96751	0.0491242	0.386699
CG44153	9.58769	-1.50096	0.762763	-1.9678	0.0490912	0.386699
CG7953	19008.9	-0.278974	0.141784	-1.9676	0.0491139	0.386699
Ih	276.704	-0.375681	0.190911	-1.96784	0.0490868	0.386699
GstE10	42.2099	1.08764	0.553445	1.96522	0.0493886	0.388465
CG10417	1525.82	0.244521	0.12445	1.96481	0.0494367	0.388529
Lsd-2	15514.1	-0.290743	0.148085	-1.96335	0.0496058	0.389302
Rho1	11959.8	-0.201616	0.102694	-1.96327	0.0496153	0.389302
CG10163	105.336	-0.863973	0.440218	-1.9626	0.0496925	0.389533
porin	12401.5	0.221412	0.112832	1.96232	0.049725	0.389533
CG31301	364.118	-0.361412	0.184247	-1.96156	0.0498135	0.389911
Muc18B	24.4757	-0.918634	0.468523	-1.9607	0.049914	0.390383
CG7966	731.714	0.279867	0.142797	1.9599	0.0500075	0.390485
ph-p	371.183	0.30735	0.156813	1.95998	0.0499979	0.390485
GCS2beta	1941.35	0.247354	0.126232	1.95951	0.0500527	0.390524
CG3505	7.46828	1.6219	0.828356	1.95798	0.0502329	0.390849
CG4250	34.6299	1.3544	0.691484	1.95868	0.0501503	0.390849
Rab39	466.071	-0.278941	0.142445	-1.95823	0.0502028	0.390849
TrpRS-m	271.219	0.353746	0.180717	1.95746	0.0502932	0.390849
vri	2396.91	-0.983739	0.502564	-1.95744	0.0502957	0.390849
CG6695	315.335	-0.307215	0.156979	-1.95704	0.0503423	0.390898
eRF3	4121.14	0.194399	0.0993638	1.95644	0.0504137	0.391139
CG6765	9.50893	1.47444	0.754131	1.95514	0.050566	0.391695
ERR	740.05	-0.279871	0.143122	-1.95547	0.0505272	0.391695
PMCA	9292.62	0.230366	0.117909	1.95376	0.0507293	0.392647
CG10435	338.114	-0.315419	0.161495	-1.95311	0.0508061	0.392928
ghi	349.489	0.314466	0.161151	1.95137	0.0510125	0.393896
LSm7	166.404	-0.419979	0.21519	-1.95167	0.0509779	0.393896
CG13482	11180.8	-0.407458	0.208953	-1.94999	0.051177	0.3941
CG32284	949.316	0.579664	0.297264	1.95	0.0511761	0.3941
CG7206	293.397	-0.417325	0.214036	-1.94979	0.0512013	0.3941
Su(var)2-10	570.654	0.316197	0.162111	1.95049	0.0511172	0.3941
CG18547	2841.96	-0.215242	0.11044	-1.94896	0.0513004	0.39455
CG10602	3887.19	0.254994	0.130878	1.94833	0.0513751	0.394812
Sema5c	862.262	-0.305727	0.156971	-1.94767	0.0514548	0.395111
CG32425	344.737	0.2867	0.147286	1.94655	0.0515891	0.395829
Pif1B	443.964	0.364622	0.187374	1.94595	0.0516605	0.396064
CG10082	1330.82	-0.33713	0.173372	-1.94454	0.0518303	0.396786
CG15822	90.2335	0.517124	0.265943	1.94449	0.0518364	0.396786
Ugt50B3	33.8683	0.98823	0.508677	1.94275	0.0520469	0.398083
kek4	10.8536	-1.72823	0.889886	-1.94208	0.0521279	0.398388
CG7724	31.3284	0.806524	0.41579	1.93974	0.0524113	0.400239
CG5087	484.273	0.276316	0.142529	1.93867	0.0525418	0.400921
CG14710	67.7766	0.576482	0.297428	1.93823	0.0525956	0.401016
CG18327	407.628	0.361803	0.186852	1.93631	0.0528299	0.402353
CG1840	273.152	0.309341	0.159774	1.93611	0.0528539	0.402353
CG17734	2093.74	0.372635	0.192574	1.93502	0.0529873	0.402421
Nmda1	2242.82	-0.235979	0.121912	-1.93566	0.0529097	0.402421
Tes	244.344	0.349804	0.180763	1.93515	0.0529718	0.402421
Rab9	492.618	-0.279277	0.144494	-1.93279	0.0532622	0.403877
Smg5	1755.89	-0.328096	0.169731	-1.93304	0.0532319	0.403877
path	4983.19	0.193019	0.0998945	1.93223	0.0533313	0.404086
Asap	1785.83	-0.330146	0.171022	-1.93043	0.0535535	0.405452
pyr	740.594	-0.533982	0.276791	-1.92919	0.0537074	0.406301
wb	259.65	-0.402779	0.208829	-1.92875	0.0537617	0.406395
CG10383	571.854	-0.525733	0.272678	-1.92804	0.0538503	0.406748
CG13928	59.973	-0.547193	0.284232	-1.92516	0.0542091	0.406925
CG14744	26.8487	0.803319	0.417259	1.92523	0.0542007	0.406925
CG30043	3051.13	0.291734	0.151477	1.92593	0.0541125	0.406925
CG34045	32.9671	0.793526	0.412136	1.9254	0.0541797	0.406925
cv	76.7927	0.581578	0.30181	1.92697	0.053984	0.406925
Hacd2	306.006	-0.344625	0.178814	-1.92729	0.053944	0.406925
stmA	1081.84	-0.252442	0.131111	-1.9254	0.0541788	0.406925
yuri	279.318	0.368723	0.191434	1.92611	0.054091	0.406925
CG3552	188.317	-0.368938	0.191722	-1.92433	0.0543128	0.407073
eIF3a	3530.26	-0.271671	0.141161	-1.92455	0.0542858	0.407073
ClC-a	1870.7	-0.310046	0.161164	-1.92379	0.0543808	0.407268
CG32104	136.167	0.410773	0.213754	1.92171	0.0546422	0.408294
CG46314	58.195	0.64174	0.33387	1.92212	0.0545902	0.408294
CG46385	9659.18	0.339636	0.176738	1.9217	0.0546439	0.408294
CG14657	513.424	0.275875	0.143681	1.92006	0.0548509	0.408582
CG33521	286.968	0.350869	0.182716	1.9203	0.0548201	0.408582
LRP1	128.28	-0.482283	0.251164	-1.92019	0.0548336	0.408582
mino	608.357	-0.331756	0.172697	-1.92102	0.0547286	0.408582
Calr	15809.7	0.314412	0.163842	1.919	0.0549847	0.40868
CG6024	11.7076	-1.42537	0.742542	-1.91958	0.054911	0.40868
Tab2	1374.97	-0.231024	0.120391	-1.91895	0.0549904	0.40868
p120ctn	1238.54	0.239571	0.124891	1.91824	0.0550802	0.409035
rl	2089.36	-0.21112	0.110135	-1.91693	0.0552475	0.40965
Trx-2	3612.58	0.29596	0.154389	1.91697	0.0552415	0.40965
CG15155	14.2633	1.6777	0.87627	1.91459	0.0555446	0.411428
ck	1516	0.281887	0.147319	1.91345	0.0556906	0.411428
DNApol-gamma35	125.226	0.418639	0.218795	1.91338	0.0556992	0.411428
GatC	125.226	0.418639	0.218795	1.91338	0.0556992	0.411428
Gnpnat	588.918	0.277516	0.145008	1.9138	0.0556458	0.411428
CG13293	15.7602	-1.24786	0.652562	-1.91226	0.0558434	0.411866
CG8312	1435.49	0.311756	0.163019	1.91239	0.0558265	0.411866
Herp	3319.21	0.282862	0.147953	1.91184	0.0558968	0.411947
CG11149	2507.8	-0.244077	0.12787	-1.9088	0.0562884	0.412638
CG1572	1140.1	-0.414491	0.217185	-1.90847	0.0563307	0.412638
CG18190	48.2958	0.887469	0.464811	1.90931	0.0562221	0.412638
Ilk	923.207	-0.230219	0.120574	-1.90936	0.0562162	0.412638
ND-23	1611.99	0.211964	0.110982	1.90989	0.056147	0.412638
RNASEK	5069.74	-0.262933	0.137678	-1.90976	0.0561637	0.412638
SLC22A	612.217	0.341924	0.178971	1.9105	0.0560683	0.412638
spict	989.961	-0.250332	0.131125	-1.9091	0.0562489	0.412638
alphaSnap	1945.59	-0.222018	0.116358	-1.90806	0.0563834	0.412666
Dl	200.508	0.343303	0.179949	1.90778	0.0564195	0.412666
Tmhs	31.9334	-0.817401	0.428654	-1.9069	0.0565331	0.413186
CkIalpha	6072.8	-0.173487	0.0910015	-1.90642	0.0565963	0.413336
sqa	2590.81	-0.2176	0.114171	-1.90591	0.0566616	0.413502
Ubr1	2333.04	-0.322443	0.169251	-1.90512	0.0567645	0.413942
veil	11239.6	-0.245719	0.129006	-1.90471	0.0568174	0.414016
Ctr1B	339.536	-0.343537	0.180422	-1.90407	0.0569011	0.414315
RpS29	21958.6	-0.241264	0.126779	-1.90302	0.0570377	0.414687
sisRNA:CR46357	7.31796	1.65907	0.871672	1.90332	0.0569985	0.414687
Gbp1	16.2616	-1.09475	0.575425	-1.9025	0.0571056	0.414871
CG2225	163.815	0.389122	0.204676	1.90116	0.0572808	0.415522
Pp1-87B	5943.44	-0.177823	0.0935249	-1.90135	0.0572565	0.415522
Mec2	4795.73	-0.194182	0.10221	-1.89983	0.0574558	0.41648
Ance-3	4.31304	2.84959	1.50073	1.8988	0.0575901	0.417016
Arf79F	15493.6	0.211214	0.111247	1.89861	0.0576157	0.417016
CG16854	89.3634	-0.503765	0.265611	-1.89663	0.0578774	0.417353
CG3770	42.2648	-0.830675	0.437783	-1.89746	0.0577675	0.417353
CG5059	4137.12	-0.35605	0.187709	-1.89682	0.0578522	0.417353
rdgBbeta	236.287	0.317591	0.167418	1.897	0.0578284	0.417353
wat	2038.71	0.931468	0.490933	1.89734	0.0577826	0.417353
amon	409.577	-0.266441	0.14073	-1.89328	0.0583206	0.418391
atilla	164.121	0.506525	0.267293	1.89502	0.0580902	0.418391
CG12338	951.659	-0.232194	0.122654	-1.89308	0.0583474	0.418391
CG13933	391.687	-0.384053	0.202855	-1.89324	0.0583263	0.418391
CG30456	2599.18	-0.359386	0.189856	-1.89294	0.0583661	0.418391
CG34220	1.01937e+06	0.350649	0.185122	1.89415	0.0582053	0.418391
RpS23	24418.9	-0.291004	0.153631	-1.89417	0.058202	0.418391
Tsp66E	523.32	0.284752	0.150382	1.89352	0.0582888	0.418391
CG17124	87.6941	0.500517	0.264496	1.89234	0.0584453	0.418591
Dscam1	270.642	-0.422479	0.223288	-1.89208	0.0584803	0.418591
CG30148	22.8574	0.987306	0.522147	1.89086	0.0586431	0.419138
lncRNA:CR46268	160.098	0.43321	0.229084	1.89105	0.0586177	0.419138
nAChRalpha5	89.7692	0.593151	0.313998	1.88902	0.0588886	0.420584
Fancm	1273.97	-0.364625	0.193105	-1.88822	0.0589969	0.421047
CG30015	6991.27	-0.247236	0.131057	-1.88647	0.0592318	0.422413
CG17633	99406.2	-0.238122	0.126272	-1.88579	0.0593237	0.422758
slif	6385.49	0.268637	0.142522	1.88488	0.0594457	0.423316
CG15098	11264.7	-0.205682	0.109204	-1.88347	0.0596373	0.423438
daw	1501.92	-0.879903	0.467136	-1.88361	0.0596175	0.423438
MtnD	1415.55	0.293661	0.155893	1.88374	0.0596005	0.423438
wdn	328.514	-0.35009	0.185848	-1.88374	0.0595996	0.423438
Ttd14	2835.81	0.347398	0.184585	1.88204	0.0598299	0.424495
cindr	4166.89	-0.291589	0.155256	-1.87812	0.0603648	0.427977
nSyb	70.8775	-0.639214	0.340596	-1.87675	0.0605523	0.428993
CG17059	286.365	-0.364217	0.194128	-1.87617	0.0606321	0.429115
CG7860	51.8177	-0.590107	0.314603	-1.87572	0.060694	0.429115
smal	130.652	0.440396	0.234795	1.87566	0.0607022	0.429115
CG3534	336.688	0.310823	0.165748	1.87528	0.0607547	0.429174
Ugt49C1	263.029	0.359189	0.191611	1.87458	0.0608506	0.429539
btz	494.424	-0.254662	0.135977	-1.87283	0.0610925	0.429996
CG12547	993.451	0.287466	0.153457	1.87326	0.0610324	0.429996
CG13117	306.207	-0.586074	0.312921	-1.87291	0.0610803	0.429996
CG7912	1219.48	0.369543	0.197244	1.87354	0.0609941	0.429996
CG1299	27.521	1.02312	0.546923	1.87069	0.0613876	0.431233
Gip	1002.05	-0.325738	0.174142	-1.87053	0.0614096	0.431233
Nep2	52.3289	0.659048	0.352381	1.87027	0.061446	0.431233
SPoCk	1632.77	0.187907	0.100428	1.87106	0.0613374	0.431233
GILT1	133.183	0.508211	0.271799	1.86981	0.0615106	0.431374
CG33303	1982.79	0.279696	0.149644	1.86908	0.0616114	0.431769
a	30.5903	-0.785848	0.420646	-1.86819	0.0617353	0.432094
CG13793	53.1343	0.935698	0.50088	1.86811	0.0617467	0.432094
CG4679	619.111	0.225443	0.120846	1.86554	0.0621056	0.434225
Cyp9h1	675.237	-0.304813	0.163413	-1.86529	0.0621407	0.434225
CG13618	78.8499	0.71118	0.381355	1.86488	0.0621985	0.434236
CG4653	6595.75	-0.263424	0.141273	-1.86464	0.0622318	0.434236
CG34445	34.4829	-0.759789	0.407777	-1.86325	0.0624276	0.435289
CG14135	64.8741	-0.575883	0.309456	-1.86096	0.0627505	0.436156
CG14419	13.6606	1.49056	0.801182	1.86045	0.0628216	0.436156
Damm	9888.22	-0.26351	0.141632	-1.86052	0.0628117	0.436156
Ddx1	336.815	0.282212	0.151645	1.861	0.0627435	0.436156
GlyP	1948.69	0.237632	0.127673	1.86126	0.0627072	0.436156
Plod	88.9332	0.505483	0.271657	1.86074	0.0627808	0.436156
Acyp2	158.951	-0.363173	0.195308	-1.85949	0.0629584	0.436622
Spn88Ea	50.3661	1.22101	0.6568	1.85902	0.0630236	0.436622
Ugt303A1	1835.8	-0.334845	0.180094	-1.85928	0.0629881	0.436622
CG7744	224.986	0.353264	0.190167	1.85765	0.0632185	0.437233
Idgf6	379.402	0.545036	0.293432	1.85745	0.063247	0.437233
ttv	493.168	0.315586	0.169902	1.85745	0.0632467	0.437233
IFT54	26.6668	-1.00919	0.543425	-1.8571	0.0632971	0.437268
Fnta	1010.8	-0.236496	0.127395	-1.85639	0.0633979	0.437653
Cont	314.494	0.394168	0.212387	1.8559	0.0634679	0.437825
AspRS	4058.23	-0.254636	0.137315	-1.8544	0.0636816	0.43875
CG14812	340.626	-0.27113	0.146274	-1.85357	0.0638005	0.43875
CG1513	3331.19	-0.239282	0.129106	-1.85338	0.063828	0.43875
CG7675	8.59388	1.43432	0.773647	1.85398	0.0637423	0.43875
pigs	3934.41	-0.225186	0.121441	-1.85429	0.0636983	0.43875
CG16974	3007.5	0.279355	0.150832	1.8521	0.0640114	0.439091
dnr1	1158.46	-0.36102	0.194952	-1.85184	0.0640489	0.439091
GEFmeso	3153.1	-0.306796	0.165677	-1.85177	0.0640586	0.439091
ptc	640.409	-0.300185	0.162044	-1.85249	0.0639561	0.439091
CG33514	3499.29	-0.21561	0.116499	-1.85074	0.0642068	0.439747
Klp98A	1005.13	-0.340696	0.184113	-1.85048	0.0642449	0.439747
Abd-B	33.3713	1.17044	0.632704	1.8499	0.0643277	0.440004
CG9674	9478.94	-0.30248	0.163643	-1.84841	0.0645428	0.441164
CG6910	81.5508	0.880834	0.476833	1.84726	0.06471	0.441374
CG8026	4339.46	0.267443	0.144731	1.84786	0.064622	0.441374
rudhira	5612.26	-0.305497	0.165366	-1.84739	0.0646903	0.441374
Gorab	99.8053	0.486078	0.263218	1.84668	0.0647941	0.441637
dos	242.408	-0.366378	0.198538	-1.84538	0.0649818	0.442413
eIF4E1	3406.87	0.180644	0.0978957	1.84526	0.064999	0.442413
bbc	2152.45	0.315838	0.171314	1.84362	0.0652381	0.44273
ND-20L	3.77985	2.78746	1.51155	1.84411	0.0651669	0.44273
Pfrx	1656.97	-0.237437	0.128721	-1.84459	0.0650968	0.44273
rngo	920.588	-0.220732	0.119724	-1.84368	0.0652303	0.44273
SkpA	2874.99	-0.173204	0.09396	-1.84338	0.0652737	0.44273
CG8399	681.712	-0.310121	0.168288	-1.8428	0.0653587	0.442997
bor	654.23	0.260001	0.141155	1.84195	0.0654821	0.443069
CG12025	354.571	0.293364	0.159427	1.84012	0.065751	0.443069
CG17716	26.2098	-0.872362	0.474149	-1.83985	0.0657907	0.443069
CNPYb	282.594	0.498894	0.271113	1.84017	0.0657438	0.443069
conu	1052	-0.248884	0.135204	-1.8408	0.0656503	0.443069
grh	35.4455	0.825014	0.448029	1.84143	0.0655587	0.443069
Hlc	1054.61	-0.297908	0.161787	-1.84135	0.0655699	0.443069
Rab5	6077.54	-0.195569	0.106328	-1.8393	0.0658715	0.443069
spidey	2718.16	0.302839	0.164626	1.83955	0.0658337	0.443069
Src64B	1341.67	-0.320287	0.17395	-1.84125	0.0655844	0.443069
to	1572.22	1.04353	0.56697	1.84053	0.0656904	0.443069
CG14661	43.5493	0.917634	0.500075	1.83499	0.0665071	0.446416
CG34454	6.70459	2.17097	1.18309	1.835	0.066505	0.446416
Vps24	645.485	-0.345255	0.188124	-1.83525	0.066469	0.446416
MFS16	865.304	-0.234314	0.127741	-1.8343	0.0666098	0.446797
CG7058	7.5484	-1.79467	0.97878	-1.83358	0.066717	0.447206
CG3191	107.326	-0.570357	0.311208	-1.83272	0.0668446	0.44744
CG5028	4545.39	0.189021	0.103146	1.83256	0.0668685	0.44744
CG6933	1106.97	1.60633	0.876768	1.8321	0.0669362	0.44744
RpL8	19711.3	-0.323974	0.176821	-1.83222	0.0669191	0.44744
Cnx99A	6053.47	0.194869	0.106393	1.8316	0.0670107	0.447629
RhoGAP18B	1507.32	-0.313071	0.170995	-1.83088	0.0671184	0.448041
CG12355	353.409	0.385485	0.210617	1.83026	0.0672108	0.448349
LamC	1188.1	-0.283861	0.155234	-1.8286	0.0674592	0.449697
RpL34b	13325.2	-0.342401	0.187358	-1.82752	0.0676213	0.449851
Rpn11	1472.5	-0.267276	0.146245	-1.82759	0.0676118	0.449851
RpS25	26427.6	-0.316654	0.173267	-1.82754	0.0676181	0.449851
CG11737	823.79	0.345948	0.189407	1.82648	0.0677785	0.449972
CG42258	2143.83	-0.237829	0.13019	-1.82679	0.0677312	0.449972
Xpc	711.533	-0.325346	0.178122	-1.82653	0.0677699	0.449972
CG14132	25.9935	0.846436	0.463518	1.82611	0.0678333	0.450015
CG34325	239.955	-0.362195	0.198374	-1.82582	0.0678778	0.450015
Best2	209.231	0.40744	0.223202	1.82543	0.0679356	0.450091
CG7296	34.301	-0.989653	0.542622	-1.82384	0.0681768	0.451073
pk	35.0001	-0.699926	0.383714	-1.82408	0.0681395	0.451073
trx	1684.57	-0.417966	0.229304	-1.82276	0.0683395	0.451841
CG11241	628.9	-0.478496	0.262917	-1.81995	0.0687662	0.454353
CG14292	106.608	0.692651	0.380663	1.81959	0.0688216	0.45441
Arl5	382.08	0.301097	0.165614	1.81806	0.0690547	0.45458
CG11781	305.296	-0.293975	0.161712	-1.81789	0.0690812	0.45458
CG1979	22.245	-1.24739	0.685866	-1.81871	0.0689553	0.45458
CG7470	17664.2	-0.218673	0.12029	-1.81789	0.0690815	0.45458
RhoGAP68F	2094.76	-0.286649	0.157651	-1.81825	0.0690257	0.45458
bnl	559.402	-0.480746	0.264553	-1.8172	0.0691864	0.454836
CG32549	2254.15	-0.234265	0.128928	-1.81702	0.0692141	0.454836
sowah	1084.74	-0.268132	0.147624	-1.81632	0.0693215	0.455233
bin3	913.848	0.22373	0.123231	1.81553	0.0694419	0.455386
CG13012	178.554	0.618526	0.340739	1.81525	0.0694856	0.455386
Pink1	2434.99	-0.268633	0.147965	-1.81551	0.0694455	0.455386
anox	548.666	0.264737	0.145985	1.81345	0.0697624	0.455503
CG2918	9111.21	0.321434	0.177194	1.81402	0.0696745	0.455503
CG40160	2159.56	0.193017	0.106363	1.8147	0.0695697	0.455503
Hil	32.9507	0.728269	0.401626	1.8133	0.0697849	0.455503
RpL21	22993.2	-0.310079	0.170997	-1.81336	0.069776	0.455503
SLIRP1	548.666	0.264737	0.145985	1.81345	0.0697624	0.455503
CG7542	45251.2	-0.218992	0.120839	-1.81226	0.0699464	0.45625
pre-rRNA:CR45846	28450.7	-1.48914	0.822372	-1.81079	0.0701731	0.456843
Prosalpha7	1331.97	-0.223081	0.123198	-1.81076	0.0701785	0.456843
Sodh-1	573.297	-0.469746	0.25936	-1.81117	0.0701139	0.456843
Arp3	3888.45	-0.23092	0.127711	-1.80815	0.0705839	0.45842
awd	5545.31	-0.340594	0.188406	-1.80777	0.0706423	0.45842
CG11807	254.449	0.324047	0.179152	1.80878	0.0704849	0.45842
CG15440	236.473	-0.313151	0.173212	-1.80791	0.0706212	0.45842
mtgo	2734.98	0.290336	0.160613	1.80768	0.0706569	0.45842
CG31475	5.26482	1.74542	0.965841	1.80715	0.0707386	0.458643
Aladin	68.6489	0.51363	0.28458	1.80487	0.0710954	0.458811
CG7841	415.267	0.35099	0.19444	1.80513	0.0710538	0.458811
Hmgs	906.807	0.264838	0.146674	1.80562	0.0709782	0.458811
MtnB	234.416	0.588826	0.325991	1.80627	0.0708765	0.458811
pre-mod(mdg4)-H	11.1272	7.06616	3.91127	1.80661	0.0708227	0.458811
PRL-1	6034.66	0.212966	0.117937	1.80576	0.0709556	0.458811
RpL19	26546.7	-0.259015	0.143475	-1.8053	0.0710285	0.458811
CG41128	820.492	-0.294342	0.163138	-1.80425	0.0711914	0.459125
CG5381	1552.27	0.216854	0.120242	1.80347	0.071314	0.459306
Pmi	422.32	0.290275	0.160944	1.80357	0.0712981	0.459306
CG42394	438.5	-0.346529	0.192257	-1.80243	0.0714782	0.459563
Fas1	126.518	0.537262	0.298145	1.80201	0.0715433	0.459563
Ip259	3618.55	-0.354359	0.196629	-1.80216	0.0715196	0.459563
scf	57.3253	0.682691	0.378698	1.80273	0.0714301	0.459563
vers	216.023	0.352797	0.195832	1.80152	0.0716206	0.459755
CG12171	2443.44	-0.186143	0.1034	-1.80023	0.0718244	0.460097
CG34331	9.92178	1.89045	1.05035	1.79982	0.0718892	0.460097
Fak	882.844	0.256697	0.142635	1.79968	0.0719109	0.460097
spi	434.642	-0.302624	0.168148	-1.79975	0.0718999	0.460097
tst	555.1	0.272208	0.151199	1.80033	0.0718087	0.460097
AstC	2966.72	-0.236599	0.131524	-1.7989	0.0720348	0.460586
cora	4598.1	-0.298283	0.165942	-1.79751	0.0722553	0.461388
Fic	597.559	0.289298	0.160932	1.79764	0.072234	0.461388
antr	22.9964	-1.11234	0.619228	-1.79634	0.0724401	0.46196
Bruce	5724.43	-0.325677	0.181279	-1.79655	0.0724071	0.46196
del	78.6808	-0.474278	0.264315	-1.79437	0.0727545	0.463356
hpRNA:CR33940	1093.73	-0.242126	0.134918	-1.79461	0.0727154	0.463356
l(2)gd1	814.665	-0.234119	0.13052	-1.79374	0.0728545	0.463689
CG14984	22.2344	0.825489	0.46067	1.79193	0.0731437	0.464702
CG31446	3392.86	-0.267345	0.149201	-1.79185	0.0731575	0.464702
Hsp60A	3028.22	0.260695	0.145482	1.79194	0.0731428	0.464702
Myt1	76.0622	0.576224	0.321634	1.79155	0.0732051	0.464702
fs(1)K10	261.394	0.45146	0.252143	1.79049	0.0733744	0.465375
l(2)gl	10904	-0.2762	0.154289	-1.79015	0.0734306	0.465375
sau	4651.09	0.219777	0.122781	1.78999	0.0734551	0.465375
tn	188.019	0.385442	0.2154	1.78943	0.0735463	0.465649
mtd	6556.95	0.201854	0.112869	1.7884	0.0737119	0.466393
RpS26	20056.8	-0.253169	0.141609	-1.78781	0.073807	0.46668
Zcchc7	1242.2	-0.266987	0.149362	-1.78752	0.0738533	0.46668
CG11125	17.4493	-1.09703	0.613976	-1.78677	0.0739754	0.466814
CG13562	6.25809	-1.78298	0.998441	-1.78576	0.0741381	0.466814
CG3842	27.8307	0.98254	0.550256	1.78561	0.0741631	0.466814
CG42694	6.54687	1.9724	1.10422	1.78624	0.0740599	0.466814
CG44085	367.619	0.33674	0.188569	1.78576	0.0741381	0.466814
CG5399	39709.9	-0.201018	0.112499	-1.78683	0.0739645	0.466814
CycY	616.365	0.302036	0.169252	1.78453	0.0743371	0.467606
NFAT	889.26	0.356403	0.199755	1.7842	0.0743916	0.467646
CG7115	374.984	0.291998	0.163734	1.78336	0.0745276	0.467894
ple	799.293	1.1195	0.627649	1.78364	0.0744822	0.467894
Hsp70Bb	114.171	0.654886	0.367344	1.78276	0.0746259	0.468209
hbn	6.24867	-1.76872	0.992491	-1.7821	0.074733	0.468519
MFS18	400.355	0.246485	0.13833	1.78186	0.074772	0.468519
CG11699	427.169	-0.273819	0.153747	-1.78097	0.074917	0.468557
CG5037	1190.57	0.247185	0.13877	1.78126	0.0748704	0.468557
Cyp4ac1	2995.31	-0.259454	0.145684	-1.78094	0.0749227	0.468557
CG6841	322.519	-0.286442	0.160962	-1.77956	0.0751476	0.46966
CG7290	14.2112	1.32335	0.743891	1.77896	0.0752458	0.469972
brk	584.036	-0.328993	0.185024	-1.77811	0.0753859	0.470544
CG18596	415.39	0.271123	0.152555	1.77721	0.0755339	0.470874
Faf2	1364.74	-0.183556	0.103287	-1.77716	0.0755425	0.470874
vih	343.177	-0.281267	0.15829	-1.7769	0.0755844	0.470874
Eph	2598.35	0.23067	0.129858	1.77632	0.0756796	0.471165
CG4830	1086.77	0.315855	0.17793	1.77516	0.0758714	0.471812
Mur29B	12343.1	-0.371238	0.209136	-1.7751	0.0758807	0.471812
ND-15	1463	-0.226554	0.12769	-1.77426	0.0760208	0.47238
Amph	1778.91	0.213681	0.120521	1.77298	0.0762323	0.472678
CG5742	449.937	0.278553	0.157064	1.77351	0.0761449	0.472678
eIF5B	2358.52	-0.188964	0.106591	-1.77279	0.0762635	0.472678
Syx18	380.918	0.410487	0.231475	1.77335	0.0761699	0.472678
Idh3a	8055.46	0.187121	0.105598	1.77202	0.076392	0.47287
Vps60	1083.72	-0.234529	0.132331	-1.77229	0.0763462	0.47287
Atg4b	291.12	-0.322431	0.182143	-1.77021	0.0766917	0.473787
CaBP1	3069.1	0.403332	0.22783	1.77033	0.076673	0.473787
Hrb98DE	2778	0.242861	0.137219	1.76988	0.0767467	0.473787
rost	910.996	-0.271423	0.153313	-1.77038	0.0766632	0.473787
Sema1a	57.1347	-0.61059	0.345033	-1.76966	0.0767841	0.473787
MFS10	796.745	-0.24441	0.138177	-1.76882	0.076924	0.474348
mAChR-B	10.4696	-1.44143	0.815438	-1.76767	0.0771156	0.475228
VhaM9.7-c	432.802	-0.243977	0.138081	-1.76691	0.0772433	0.475713
CG31715	920.705	-0.290613	0.164572	-1.76587	0.0774184	0.476489
CG11377	937.283	0.275754	0.156205	1.76534	0.0775072	0.476602
CG6345	106.56	0.424257	0.240349	1.76517	0.077535	0.476602
Asph	81.482	0.472215	0.267718	1.76385	0.0777569	0.477361
asRNA:CR44386	23.2203	-0.795798	0.451157	-1.76391	0.0777478	0.477361
CG12560	449.054	0.273255	0.154959	1.76341	0.077832	0.477521
CG12643	1235.84	0.311237	0.176586	1.76252	0.0779819	0.477681
CG17715	999.428	0.223927	0.127023	1.76288	0.0779209	0.477681
CG9727	1905.8	-0.279604	0.158652	-1.76238	0.0780058	0.477681
Spn28Dc	18.0072	1.15435	0.655111	1.76207	0.0780582	0.4777
Gapvd1	916.803	-0.264187	0.149959	-1.76173	0.0781149	0.477746
AOX2	4.5496	1.88972	1.0735	1.76034	0.0783503	0.478583
lap	1155.01	0.272909	0.155023	1.76044	0.0783331	0.478583
CG9004	229.548	0.318039	0.180885	1.75824	0.078706	0.480453
Rab30	743.19	-0.23542	0.133934	-1.75773	0.0787937	0.480686
CG3744	575.838	0.271225	0.154388	1.75678	0.0789558	0.48107
Prosalpha3	1376.4	-0.227426	0.129441	-1.75699	0.0789199	0.48107
PGAP2	200.09	0.340905	0.19412	1.75616	0.0790607	0.481408
AGO2	4999.08	-0.194856	0.111162	-1.7529	0.0796191	0.482086
CG13197	379.988	0.26072	0.148711	1.7532	0.0795683	0.482086
CG2003	407.041	0.317119	0.180903	1.75298	0.0796056	0.482086
CG32191	5.00088	1.97932	1.12803	1.75466	0.0793172	0.482086
CG3609	3460.43	-0.273582	0.155991	-1.75383	0.0794593	0.482086
CG5835	2575.01	0.2678	0.152652	1.75432	0.0793765	0.482086
Hmgcl	168.289	-0.347601	0.198205	-1.75374	0.0794747	0.482086
ush	130.917	0.416341	0.237491	1.75308	0.0795874	0.482086
WASp	3428.16	-0.297339	0.169522	-1.75398	0.0794342	0.482086
CG10631	680.172	-0.26156	0.149252	-1.75248	0.0796919	0.482225
edl	150.134	-0.392866	0.224298	-1.75154	0.0798538	0.482904
ebi	1257.39	-0.233604	0.133457	-1.7504	0.0800486	0.483258
hebe	9564.99	-0.201116	0.114869	-1.75083	0.0799757	0.483258
pico	351.056	-0.342384	0.195635	-1.75011	0.0800993	0.483258
zfh2	279.623	-0.353324	0.201895	-1.75004	0.0801115	0.483258
AIF	920.289	0.22224	0.127071	1.74895	0.0802994	0.48336
alpha-Spec	10352.9	-0.306516	0.175275	-1.74878	0.0803293	0.48336
Clbn	1528.48	0.199177	0.113839	1.74964	0.0801803	0.48336
cry	1536.05	-0.213998	0.122389	-1.7485	0.0803773	0.48336
squ	17.1218	0.98591	0.563694	1.74901	0.0802884	0.48336
obst-B	4.26007	1.94763	1.11511	1.74658	0.08071	0.485059
CG10492	486.784	-0.273643	0.156755	-1.74567	0.0808675	0.48519
Cyp49a1	106.648	0.654549	0.374972	1.74559	0.0808817	0.48519
NetA	223.582	0.427706	0.245002	1.74572	0.0808591	0.48519
Rpn7	1271.98	-0.220449	0.126396	-1.74411	0.0811395	0.486436
CG31345	13.8843	-1.13743	0.652305	-1.74371	0.081209	0.486552
CG10947	135.307	0.355073	0.203775	1.74247	0.0814254	0.486998
CG12493	431.562	0.301089	0.172757	1.74285	0.0813604	0.486998
CG9568	26602.5	-0.297715	0.170862	-1.74243	0.0814339	0.486998
Apf	208.323	-0.30965	0.177891	-1.74068	0.08174	0.487927
RpL13A	18088.3	-0.28132	0.161577	-1.7411	0.0816669	0.487927
tank	728.679	-0.232414	0.133511	-1.74078	0.0817218	0.487927
Nc73EF	7034.84	0.204456	0.117493	1.74015	0.0818324	0.488178
CG10623	2048.38	-0.276579	0.159286	-1.73637	0.0824985	0.488496
CG11162	616.928	-0.25872	0.149021	-1.73613	0.0825401	0.488496
CG31441	47.5124	0.643133	0.369804	1.73912	0.0820136	0.488496
eIF3f1	1857.95	-0.257553	0.148299	-1.73672	0.0824371	0.488496
kibra	531.025	-0.283333	0.163002	-1.73822	0.0821728	0.488496
lin-52	99.973	-0.40837	0.235187	-1.73636	0.0825002	0.488496
mod(mdg4)	728.075	0.250713	0.144377	1.73651	0.0824733	0.488496
Ndae1	3208	-0.253036	0.145585	-1.73806	0.0822001	0.488496
PCID2	84.4419	-0.444803	0.255927	-1.73801	0.0822091	0.488496
Pfas	520.737	0.283095	0.162814	1.73877	0.0820761	0.488496
Prosbeta7	1658.14	-0.206483	0.118914	-1.73641	0.0824918	0.488496
RpL11	13990.1	-0.286005	0.164594	-1.73764	0.0822749	0.488496
vnd	4038.97	-0.199656	0.114919	-1.73737	0.0823219	0.488496
CG13551	4061.26	-0.230837	0.133042	-1.73507	0.0827292	0.489019
zip	9944.5	-0.260191	0.14995	-1.73519	0.082708	0.489019
CG12123	137.154	0.357567	0.206159	1.73443	0.0828422	0.489315
CG14356	40.7755	0.815421	0.470565	1.73286	0.0831213	0.489315
CG17258	6.19039	-1.67307	0.96518	-1.73343	0.08302	0.489315
CG7601	649.531	0.224424	0.129426	1.734	0.0829175	0.489315
CG7943	633.479	0.223323	0.128824	1.73356	0.0829965	0.489315
ECSIT	162.09	0.396237	0.228842	1.73149	0.0833649	0.489315
JhI-21	353.665	0.264955	0.152875	1.73315	0.0830686	0.489315
mRpL46	308.675	-0.371151	0.214367	-1.73138	0.0833842	0.489315
Papst2	306.097	0.317043	0.183073	1.73179	0.083311	0.489315
pbl	88.9072	-0.418532	0.241704	-1.73159	0.0833468	0.489315
RanBPM	2480.82	-0.262637	0.151653	-1.73183	0.0833035	0.489315
Treh	13757.4	-0.264005	0.15246	-1.73163	0.0833387	0.489315
Oatp33Ea	8823.04	-0.19808	0.114458	-1.73058	0.0835262	0.489852
dpr1	18.1787	-0.918583	0.531092	-1.72961	0.0836995	0.490276
RpL27A	24649.1	-0.315237	0.182252	-1.72968	0.0836877	0.490276
ADD1	589.61	-0.278516	0.161131	-1.72851	0.0838975	0.490482
Diap1	3837.9	-0.190345	0.110135	-1.72829	0.0839367	0.490482
pnt	1184.14	-0.253937	0.146924	-1.72836	0.0839236	0.490482
Swip-1	124.272	0.459592	0.265897	1.72846	0.0839063	0.490482
CG31269	992.297	0.327881	0.189881	1.72677	0.0842091	0.491186
Hmgcr	933.214	0.263039	0.152317	1.72692	0.0841824	0.491186
PGAP3	162.244	0.333737	0.193253	1.72694	0.0841778	0.491186
Tom7	1568.81	-0.235494	0.136404	-1.72645	0.0842672	0.491229
sw	2139.29	-0.182626	0.105809	-1.726	0.0843474	0.491402
CG15739	1568.54	-0.251004	0.145585	-1.72411	0.0846883	0.491912
CG8093	7097.55	-0.42097	0.24413	-1.72437	0.0846414	0.491912
cnc	13615.7	0.240771	0.139596	1.72478	0.0845676	0.491912
koi	781.624	-0.265579	0.154003	-1.72451	0.0846154	0.491912
Rm62	10163.4	-0.280368	0.162609	-1.72418	0.0846746	0.491912
bwa	529.387	-0.358457	0.208038	-1.72303	0.0848824	0.492745
CG12075	15.5613	1.04269	0.605329	1.72252	0.0849758	0.492992
tyn	54.771	-0.539822	0.313652	-1.72109	0.0852351	0.493906
Ugt35C1	863.317	0.340413	0.197784	1.72114	0.0852256	0.493906
CG31523	11734	0.354254	0.205969	1.71994	0.0854434	0.494013
CG7695	6.50592	2.82903	1.64431	1.72049	0.0853426	0.494013
CG9804	92.7805	0.489592	0.284636	1.72006	0.085421	0.494013
Rpn13	1306.44	-0.182639	0.106194	-1.71986	0.0854572	0.494013
Cbs	650.327	-0.309019	0.179843	-1.71827	0.0857478	0.495398
Tsp42Ea	320.192	-0.332928	0.193834	-1.7176	0.0858705	0.495811
CG1142	185.278	-0.335404	0.195366	-1.7168	0.0860156	0.496059
CG32243	320.668	-0.257731	0.150099	-1.71707	0.0859658	0.496059
CG12182	44.8399	0.655657	0.382094	1.71596	0.08617	0.496604
CG4658	1879.49	-0.211072	0.123102	-1.71462	0.0864157	0.496604
CG7381	5469.19	0.379054	0.221056	1.71474	0.0863932	0.496604
Gat	10.3889	1.94744	1.13585	1.71452	0.0864327	0.496604
Jon66Ci	4044.01	-1.02696	0.598623	-1.71553	0.086248	0.496604
p38c	910.462	-0.253039	0.147566	-1.71476	0.0863901	0.496604
ScpX	2875.23	-0.173395	0.101144	-1.71433	0.0864682	0.496604
Adh	4030.44	0.253451	0.147954	1.71304	0.0867046	0.497079
Bx42	688.447	-0.218245	0.127395	-1.71314	0.0866867	0.497079
Syx5	1465.64	0.23472	0.137001	1.71327	0.0866636	0.497079
CG15547	38.5848	-0.799171	0.46681	-1.71198	0.0869001	0.497906
upd2	5.40886	1.90653	1.11396	1.71148	0.0869919	0.498138
CG10877	895.624	-0.229317	0.134145	-1.70948	0.0873625	0.499965
CG5316	531.778	0.288302	0.168719	1.70877	0.0874941	0.500128
vari	113.856	0.432503	0.253091	1.70888	0.0874729	0.500128
CG8360	388.702	0.242561	0.141989	1.7083	0.0875801	0.500325
CG6040	142.451	0.432773	0.253482	1.70732	0.0877631	0.501076
CG12766	778.312	0.382345	0.224138	1.70585	0.0880362	0.501989
CG31821	457.545	-0.260859	0.152941	-1.70562	0.0880782	0.501989
PlexA	4744.52	0.198873	0.116597	1.70565	0.0880742	0.501989
CG8675	223.678	-0.351164	0.206034	-1.7044	0.0883068	0.502702
NAT1	7390.56	-0.194443	0.114081	-1.70442	0.0883019	0.502702
CG1124	782.187	0.893199	0.52468	1.70237	0.0886864	0.503171
Jwa	5563.44	-0.176431	0.103632	-1.70247	0.0886674	0.503171
Nepl9	4.02345	2.48289	1.45747	1.70356	0.0884631	0.503171
NimC2	4.05668	2.18807	1.2847	1.70318	0.0885345	0.503171
RpL24-like	1641.88	-0.328549	0.193004	-1.70229	0.0887004	0.503171
Sec63	3714.68	0.172852	0.101493	1.7031	0.0885497	0.503171
Pcyt1	1837.94	0.194285	0.114236	1.70073	0.088993	0.504536
asRNA:CR44321	4.12828	1.99142	1.17199	1.69918	0.0892859	0.505901
CG14965	33.742	0.781372	0.460042	1.69848	0.0894172	0.506074
TfIIA-S	482.238	-0.24692	0.145379	-1.69846	0.0894206	0.506074
CG9691	43.4804	0.966297	0.569567	1.69655	0.0897824	0.507825
sphe	9696.08	-0.201085	0.118709	-1.69392	0.0902797	0.510341
lncRNA:CR34044	27.0897	0.866682	0.511944	1.69292	0.0904699	0.511118
CG14615	924.536	-0.270265	0.159723	-1.69209	0.0906289	0.511718
AhcyL2	620.988	0.264948	0.156623	1.69163	0.090717	0.511918
bma	6.41546	1.54789	0.915689	1.69041	0.0909504	0.512045
Cnot4	1978.14	0.228255	0.135015	1.69059	0.0909159	0.512045
Dera	495.581	-0.246282	0.145666	-1.69074	0.0908869	0.512045
flr	1960.03	-0.210306	0.124406	-1.69047	0.0909376	0.512045
RhoBTB	850.002	-0.308931	0.182854	-1.68949	0.0911248	0.512729
CG13126	154.846	0.396114	0.234553	1.68881	0.0912565	0.513173
CG18744	930.464	-0.264613	0.156832	-1.68723	0.0915583	0.514571
CG2811	717.762	-0.207481	0.123036	-1.68634	0.0917294	0.514802
iPLA2-VIA	918.828	-0.265132	0.157208	-1.6865	0.0916986	0.514802
Rbfox1	244.332	-0.303491	0.179986	-1.68619	0.0917585	0.514802
cpa	2752.67	-0.22473	0.133397	-1.68467	0.0920521	0.515853
su(sable)	971.386	-0.222094	0.131828	-1.68473	0.0920413	0.515853
MFS1	2334.58	0.345012	0.204909	1.68373	0.0922336	0.516434
out	3323.74	-0.306789	0.182224	-1.68358	0.0922621	0.516434
CLIP-190	2791.95	0.173485	0.103103	1.68265	0.0924438	0.517152
CG4407	389.167	0.277413	0.165025	1.68103	0.0927567	0.518305
LysD	3659.98	-0.323076	0.192178	-1.68113	0.0927373	0.518305
asRNA:CR43730	3.96945	-2.10029	1.25245	-1.67694	0.0935533	0.519467
CG13698	61.8121	0.50133	0.298897	1.67727	0.0934896	0.519467
CG5080	154.606	0.471019	0.280725	1.67787	0.0933727	0.519467
IA-2	5382.41	-0.188514	0.112391	-1.6773	0.0934847	0.519467
Kdm4A	135.556	0.348089	0.207421	1.67818	0.0933125	0.519467
LKRSDH	201.982	-0.293783	0.175118	-1.67763	0.0934201	0.519467
Octbeta2R	31.7063	-0.707549	0.421889	-1.6771	0.0935238	0.519467
PH4alphaSG2	20.0158	-0.81258	0.484251	-1.67801	0.0933445	0.519467
sbb	1050.04	-0.314587	0.187363	-1.67902	0.0931482	0.519467
wupA	2527.57	0.247083	0.147239	1.67811	0.0933264	0.519467
Zip88E	120.342	-0.369043	0.2199	-1.67823	0.0933019	0.519467
CG31300	4263.38	-0.292555	0.17451	-1.67644	0.0936525	0.51972
Idgf2	80.7131	0.865003	0.51617	1.67581	0.0937755	0.520004
Ppa	1628.22	-0.261343	0.155973	-1.67557	0.0938217	0.520004
shot	16290.7	-0.307209	0.183369	-1.67536	0.0938644	0.520004
CG15422	4220.48	-0.182567	0.10903	-1.67447	0.0940374	0.520666
Appl	138.713	-0.399411	0.238843	-1.67227	0.094471	0.520734
CG18787	151.322	0.328675	0.196477	1.67284	0.0943585	0.520734
CG4911	1873.4	-0.245891	0.147044	-1.67223	0.0944789	0.520734
CoRest	673.436	0.26487	0.158316	1.67304	0.0943188	0.520734
Gdap1	84.6823	0.478886	0.286138	1.67362	0.0942058	0.520734
Gp93	12848.4	0.322141	0.192487	1.67357	0.0942145	0.520734
Hel25E	1229.3	0.188274	0.112569	1.67253	0.0944208	0.520734
Tre1	104.416	-0.431533	0.257964	-1.67284	0.0943581	0.520734
CG8661	21143.7	-0.235535	0.14094	-1.67118	0.0946866	0.520896
ProRS-m	85.322	0.429212	0.256857	1.67101	0.0947189	0.520896
spz	37.2485	0.648199	0.387844	1.67129	0.0946648	0.520896
Stt3A	490.466	-0.249504	0.149315	-1.67099	0.094723	0.520896
Pu	108.003	0.493854	0.295713	1.67005	0.0949101	0.521334
Tep3	74.6982	0.633123	0.379048	1.6703	0.0948602	0.521334
RabX4	34.3757	-0.65241	0.390993	-1.6686	0.0951972	0.522025
SmydA-9	40.9618	0.697327	0.417869	1.66877	0.0951633	0.522025
X11Lbeta	10.6118	-1.16831	0.700066	-1.66886	0.0951455	0.522025
asRNA:CR45142	440.02	-0.307053	0.184244	-1.66655	0.0956039	0.523223
CG14440	536.607	0.291176	0.174845	1.66534	0.0958442	0.523223
CG15406	38.6623	0.691496	0.415206	1.66543	0.0958272	0.523223
CG4266	990.841	-0.208613	0.125188	-1.66639	0.0956348	0.523223
CG46312	558.788	0.327787	0.196984	1.66403	0.0961069	0.523223
CG6300	20.1026	1.36782	0.821001	1.66604	0.0957051	0.523223
GAPcenA	895.153	-0.219679	0.131999	-1.66425	0.0960628	0.523223
Gnmt	11.404	1.15056	0.690959	1.66516	0.0958806	0.523223
Gr98a	15.8364	-1.25291	0.752875	-1.66417	0.0960793	0.523223
Hexo2	58.3543	0.632687	0.37998	1.66505	0.095902	0.523223
Prosalpha2	1435.22	-0.198699	0.119412	-1.66398	0.0961165	0.523223
Traf-like	1827.19	-0.219099	0.131566	-1.66532	0.0958494	0.523223
UQCR-11	1765.66	-0.238424	0.143222	-1.66472	0.095969	0.523223
Atg10	43.1332	-0.614671	0.369665	-1.66278	0.0963567	0.523943
CtIP	153.602	-0.363659	0.218692	-1.66289	0.0963354	0.523943
Arp1	1864.41	-0.220136	0.132466	-1.66184	0.0965451	0.524136
CG1265	683.239	-0.284547	0.171312	-1.66099	0.0967161	0.524136
CG4797	425.882	0.448064	0.26965	1.66165	0.0965827	0.524136
CG6769	351.119	-0.279241	0.168066	-1.6615	0.0966141	0.524136
CG9279	21.5299	-0.85087	0.512226	-1.66112	0.0966887	0.524136
GstE5	647.717	-0.428811	0.258059	-1.66168	0.0965777	0.524136
CG14435	2457.71	-0.230783	0.139018	-1.66009	0.0968967	0.524393
lncRNA:CR45054	20.2844	-0.945412	0.569544	-1.65994	0.0969258	0.524393
Prp31	324.105	-0.276068	0.166264	-1.66042	0.0968294	0.524393
Cap-D2	70.2864	0.470045	0.283349	1.65889	0.0971382	0.524665
CG15879	574.151	-0.257885	0.155453	-1.65892	0.097131	0.524665
sti	34.6593	0.683456	0.411889	1.65932	0.0970509	0.524665
Atf3	5131.41	-0.330589	0.199681	-1.65559	0.0978053	0.527974
CG33181	15546.9	0.1904	0.115161	1.65334	0.0982611	0.52811
CG8501	4.18017	2.51471	1.52011	1.6543	0.0980667	0.52811
GramD1B	4418.65	0.316528	0.19139	1.65383	0.0981613	0.52811
Manf	1771.02	0.275795	0.166762	1.65382	0.0981633	0.52811
nwk	477.77	0.277609	0.167804	1.65437	0.0980526	0.52811
r	310.025	-0.348377	0.210523	-1.65482	0.0979619	0.52811
Rpn2	2397.28	-0.18408	0.111339	-1.65332	0.0982657	0.52811
Spn77Bc	7.59413	-1.33876	0.809275	-1.65427	0.0980717	0.52811
Kap3	265.539	-0.357169	0.216103	-1.65278	0.0983765	0.528413
CG13032	4.23753	-2.00005	1.21086	-1.65175	0.098585	0.528481
Hyccin	309.935	0.293724	0.177765	1.65231	0.0984707	0.528481
knrl	90.5308	0.710133	0.430025	1.65138	0.0986615	0.528481
Rpt2	2019.53	-0.209906	0.127092	-1.6516	0.0986154	0.528481
Tl	61.9761	0.558136	0.337876	1.6519	0.0985558	0.528481
sr	7.48907	1.44074	0.872632	1.65103	0.0987323	0.528569
CG34376	1717.02	-0.206299	0.125119	-1.64883	0.0991835	0.529766
CG5022	7.165	-1.44191	0.87446	-1.64891	0.0991658	0.529766
CG8180	25.2771	0.94153	0.570814	1.64945	0.0990553	0.529766
CG9297	236.36	0.381611	0.231401	1.64913	0.0991211	0.529766
Tpc1	266.367	-0.313207	0.189983	-1.6486	0.0992288	0.529766
Nsun5	260.164	-0.364462	0.221251	-1.64728	0.0995007	0.530926
CG30382	2060.05	-0.358728	0.217927	-1.64609	0.0997443	0.531641
CG9399	1854.2	0.315696	0.191777	1.64616	0.0997306	0.531641
CG13101	82.7916	-0.437317	0.265889	-1.64474	0.100024	0.53284
CG15743	72.7614	0.425909	0.259001	1.64443	0.100088	0.532885
CG32448	114.247	-0.359865	0.218882	-1.64411	0.100154	0.532948
CG12321	393.176	-0.277899	0.169129	-1.64312	0.100358	0.533741
CG11550	70.1234	0.731806	0.445875	1.64128	0.100739	0.535473
CG43739	132.4	0.489629	0.298543	1.64006	0.100993	0.53638
ens	5571.46	-0.212634	0.129661	-1.63993	0.10102	0.53638
LBR	80.3521	0.517449	0.315667	1.63922	0.101167	0.536571
Mco4	1157.85	-0.199199	0.121507	-1.6394	0.101129	0.536571
Sec5	436.052	-0.223074	0.136133	-1.63865	0.101287	0.536915
CG42806	1367.36	-0.230121	0.140571	-1.63704	0.101622	0.537375
D	6.6963	1.80844	1.10438	1.63752	0.101523	0.537375
mesh	29286.2	-0.263654	0.160991	-1.6377	0.101485	0.537375
SLC5A11	1971.22	-0.741149	0.45263	-1.63743	0.101541	0.537375
su(f)	339.118	-0.295639	0.180609	-1.6369	0.101651	0.537375
bic	9531.18	-0.290342	0.177494	-1.63578	0.101885	0.538267
CanA-14F	948.663	0.229539	0.140342	1.63557	0.10193	0.538267
tzn	1382.37	-0.189016	0.115608	-1.63497	0.102056	0.53864
CG7556	1421.41	-0.190108	0.116313	-1.63445	0.102165	0.538733
dl	1027.77	-0.231088	0.141414	-1.63413	0.102232	0.538733
Meltrin	1222.24	-0.227149	0.139007	-1.63409	0.10224	0.538733
CG33110	4.00467	2.1907	1.34108	1.63353	0.102358	0.539058
Tao	1857.95	0.233193	0.142811	1.63287	0.102496	0.539493
nod	128.51	0.408763	0.25039	1.63251	0.102573	0.539606
CG11562	120.073	0.386589	0.236996	1.63121	0.102846	0.540751
HmgZ	2703.06	-0.277111	0.169939	-1.63065	0.102965	0.540789
tou	1022.09	-0.269509	0.16526	-1.63082	0.102928	0.540789
Lnk	674.609	-0.260037	0.159544	-1.62987	0.103129	0.541355
lncRNA:CR45215	84.2663	-0.457115	0.280562	-1.62928	0.103254	0.541426
SERCA	8013.04	0.153668	0.0943132	1.62933	0.103242	0.541426
Surf4	4226.96	0.175228	0.107578	1.62884	0.103347	0.541624
RNaseZ	267.417	0.262529	0.16121	1.62849	0.103421	0.541719
CG15126	1931.36	-0.269765	0.165718	-1.62786	0.103555	0.542126
CG45085	2049.81	0.217234	0.133601	1.62599	0.103951	0.543842
robl	744.312	-0.227057	0.139682	-1.62553	0.10405	0.543842
Zip71B	422.173	-0.368263	0.226519	-1.62574	0.104004	0.543842
CG17211	14.1187	-1.19745	0.736819	-1.62516	0.104128	0.543956
CG15536	70.6741	-0.449676	0.276752	-1.62483	0.104199	0.54403
asRNA:CR45139	53.8934	-0.596485	0.367822	-1.62167	0.104874	0.545126
CG11883	151.753	-0.454664	0.280521	-1.62079	0.105063	0.545126
CG13877	4.08807	-2.06014	1.27035	-1.62171	0.104865	0.545126
CG16758	325.631	-0.383763	0.236647	-1.62167	0.104874	0.545126
CG31717	478.36	-0.233352	0.143955	-1.62101	0.105016	0.545126
CG43074	67.9077	0.929794	0.573289	1.62186	0.104833	0.545126
CG9143	404.484	-0.300729	0.185264	-1.62325	0.104537	0.545126
levy	4996.59	-0.232744	0.143607	-1.6207	0.105083	0.545126
pst	33139.1	-0.184711	0.113954	-1.62092	0.105034	0.545126
px	1457.21	0.232815	0.143541	1.62194	0.104816	0.545126
RpL9	18202.9	-0.258127	0.159069	-1.62273	0.104646	0.545126
Yippee	838.13	-0.262652	0.161779	-1.62352	0.104478	0.545126
nahoda	262.485	0.456731	0.28187	1.62036	0.105155	0.54521
CAP	3338.57	0.208706	0.128942	1.6186	0.105533	0.546878
CG6428	295.204	-0.359846	0.222398	-1.61803	0.105657	0.547228
TrpA1	891.05	0.288139	0.178229	1.61668	0.105948	0.548445
CG18473	16.2464	-1.06764	0.660993	-1.61521	0.106264	0.54872
GM130	1238.54	0.210889	0.130573	1.6151	0.106289	0.54872
His2A:CG33808	8.24264	-6.32112	3.9116	-1.61599	0.106096	0.54872
lncRNA:CR44041	4.55414	-1.73904	1.07676	-1.61508	0.106294	0.54872
meng	25.9458	0.799424	0.494777	1.61572	0.106154	0.54872
Nup188	338.508	0.250171	0.154918	1.61486	0.106341	0.54872
P32	1014.28	0.262799	0.162954	1.61272	0.106805	0.550825
CG11570	4.01622	1.90266	1.18088	1.61122	0.107131	0.551333
CG7872	514.033	0.234334	0.145418	1.61145	0.107081	0.551333
dom	4530.21	-0.319688	0.198362	-1.61164	0.10704	0.551333
lncRNA:CR44874	54.9396	0.702877	0.436236	1.61123	0.107129	0.551333
Pect	1715.57	0.240578	0.149345	1.61089	0.107204	0.551418
CG1622	235.246	-0.289308	0.179688	-1.61006	0.107385	0.552053
CG11593	237.916	-0.37762	0.234904	-1.60755	0.107934	0.554217
CG2875	245.043	-0.303396	0.188734	-1.60753	0.107938	0.554217
Drep2	202.97	0.325474	0.202491	1.60735	0.107977	0.554217
CG31612	58.7973	-0.488795	0.304604	-1.60469	0.108562	0.556423
Corin	5.04362	1.77083	1.10376	1.60435	0.108636	0.556423
sob	168.487	0.446705	0.278311	1.60506	0.108481	0.556423
Tie	162.241	0.36568	0.22792	1.60442	0.10862	0.556423
Pgm1	766.263	-0.236622	0.14752	-1.604	0.108714	0.556528
wech	573.017	-0.212518	0.132515	-1.60373	0.108773	0.55654
CG13386	16.3209	-1.06543	0.665125	-1.60185	0.109188	0.557088
DIP2	1164.24	0.284202	0.177404	1.602	0.109155	0.557088
Dronc	327.993	-0.332017	0.207292	-1.60169	0.109225	0.557088
lncRNA:CR31451	56.2104	-0.481948	0.300884	-1.60178	0.109205	0.557088
Prosalpha4	1400.19	-0.202975	0.126708	-1.60191	0.109176	0.557088
RpL31	18454.9	-0.264052	0.164766	-1.60259	0.109026	0.557088
CG17147	15.405	-0.962165	0.600908	-1.60118	0.109336	0.557361
CG3699	1267.74	-0.219376	0.137089	-1.60025	0.109543	0.557902
CG42486	181.293	0.321102	0.200745	1.59956	0.109697	0.557902
CG8008	95.3362	0.57687	0.360605	1.59973	0.109659	0.557902
dpp	193.421	0.431809	0.269938	1.59966	0.109675	0.557902
Drgx	3.81005	1.93455	1.20954	1.59941	0.10973	0.557902
mei-S332	36.4196	-0.574434	0.359327	-1.59864	0.109901	0.558481
CG1674	193.979	0.319603	0.200063	1.59751	0.110151	0.559459
asrij	227.687	-0.286769	0.179566	-1.59701	0.110263	0.559522
CG32756	175.194	0.337555	0.211376	1.59694	0.110279	0.559522
CG6845	158.011	-0.375361	0.235187	-1.59601	0.110486	0.56028
ATP8A	1342.3	-0.198544	0.124459	-1.59526	0.110655	0.560723
Drsl2	64.4294	-0.967956	0.606881	-1.59497	0.110719	0.560723
Mo25	1774.6	-0.171842	0.107748	-1.59485	0.110747	0.560723
Idi	105.178	0.382817	0.240153	1.59406	0.110923	0.561033
Rep	450.325	-0.225409	0.141387	-1.59427	0.110875	0.561033
alpha-Est8	699.881	0.292487	0.183646	1.59267	0.111235	0.56144
B4	894.53	-0.331259	0.207917	-1.59323	0.111109	0.56144
Men-b	4131.98	-0.466552	0.292871	-1.59303	0.111154	0.56144
RpS12	8897.25	-0.261452	0.164154	-1.59273	0.111222	0.56144
stx	2098.31	-0.282771	0.17763	-1.59191	0.111405	0.562005
Fpgs	205.311	0.386225	0.242891	1.59011	0.111809	0.56375
CG15199	638.247	-1.52687	0.960696	-1.58934	0.111984	0.564044
sinu	163.795	0.324164	0.203949	1.58944	0.111962	0.564044
CG34351	8.34098	1.25877	0.792599	1.58816	0.11225	0.565095
lncRNA:CR43148	46.4079	0.585425	0.368841	1.5872	0.112467	0.565599
Pgk	2277.44	-0.186916	0.117759	-1.58728	0.11245	0.565599
CG11425	7.36962	1.53139	0.965499	1.58611	0.112714	0.566254
CG43759	31.7938	-0.78606	0.495582	-1.58613	0.112709	0.566254
mew	1380.61	-0.223679	0.141064	-1.58566	0.112817	0.566479
CG15890	17.2905	0.992708	0.626172	1.58536	0.112884	0.566523
CG10916	257.691	-0.267966	0.169146	-1.58422	0.113143	0.566785
CG15210	1046.54	-0.439692	0.277577	-1.58404	0.113185	0.566785
CG15263	28.2479	-1.09723	0.692631	-1.58414	0.113161	0.566785
CG5800	266.017	-0.287961	0.181811	-1.58385	0.113228	0.566785
Cpes	1170.44	0.207313	0.130878	1.58402	0.11319	0.566785
CG7378	213.524	0.314662	0.198854	1.58237	0.113564	0.56692
CG8366	82.7942	0.396896	0.250842	1.58226	0.113591	0.56692
CG9272	58.3914	-0.473602	0.299211	-1.58284	0.113459	0.56692
Hsp23	18.0135	1.26738	0.801031	1.58219	0.113606	0.56692
Not1	12457.6	-0.284261	0.179561	-1.58309	0.113401	0.56692
wdp	7501.73	0.185751	0.117396	1.58225	0.113591	0.56692
CG3008	635.898	0.214479	0.13566	1.581	0.113878	0.567842
CG34301	993.266	-0.240242	0.151968	-1.58087	0.113908	0.567842
laza	677.506	-0.386933	0.24495	-1.57964	0.11419	0.568957
CG15814	1583.68	-0.174365	0.110452	-1.57865	0.114416	0.569207
l(1)G0320	9062.16	0.217741	0.137897	1.57902	0.114332	0.569207
Roc2	159.835	-0.305834	0.193721	-1.57874	0.114397	0.569207
ana1	109.56	-0.454339	0.287876	-1.57824	0.11451	0.569322
CG16711	612.586	0.214202	0.135805	1.57727	0.114732	0.569322
CG3308	1191.45	-0.211172	0.133844	-1.57775	0.114623	0.569322
drm	1494.72	0.34385	0.217942	1.57771	0.114631	0.569322
mAcon1	21649.4	0.148856	0.0943717	1.57734	0.114717	0.569322
CG6145	1189.19	0.262471	0.166512	1.57629	0.114959	0.569953
Eglp4	1785.85	0.218684	0.138741	1.57621	0.114977	0.569953
CG32264	1867.44	-0.206426	0.131018	-1.57556	0.115127	0.570406
abd-A	48.4355	0.657619	0.417633	1.57463	0.115341	0.570884
gek	321.3	0.250446	0.159032	1.57482	0.115299	0.570884
mthl14	2133.41	-0.167769	0.106594	-1.57391	0.115507	0.571414
Ect4	5804.6	-0.253975	0.161405	-1.57353	0.115597	0.571567
MCU	199.447	0.302773	0.192459	1.57318	0.115677	0.571673
egh	6217.57	-0.29076	0.184902	-1.57251	0.115831	0.572143
CG8128	2474.72	0.167912	0.106803	1.57216	0.115912	0.572251
c12.1	407.966	-0.223365	0.142153	-1.5713	0.116112	0.572947
CG13796	736.787	-0.406337	0.258847	-1.5698	0.116462	0.573845
CG16713	96.7505	0.726602	0.462876	1.56976	0.116472	0.573845
smash	9098.41	-0.194139	0.123642	-1.57017	0.116375	0.573845
muc	3738.37	0.198782	0.126675	1.56923	0.116595	0.574162
Spx	168.387	-0.301558	0.192206	-1.56893	0.116663	0.574205
CycE	48.4932	0.705633	0.450138	1.5676	0.116976	0.575451
Idh	21734.8	-0.18129	0.115712	-1.56674	0.117175	0.575557
lcs	1158.97	2.71619	1.73344	1.56694	0.117129	0.575557
poe	6549.74	-0.232693	0.148482	-1.56715	0.11708	0.575557
Atg2	1916.34	-0.249816	0.159485	-1.56639	0.117258	0.575673
CG42795	17.9805	-0.871756	0.556873	-1.56545	0.117478	0.576462
CG11099	3.96509	-1.76421	1.12755	-1.56463	0.117669	0.577109
ND-B14.5A	1287.86	-0.218112	0.139443	-1.56417	0.117777	0.577345
brm	998.732	0.225166	0.144086	1.56272	0.118119	0.578676
nuf	691.745	0.203466	0.130232	1.56233	0.118209	0.578676
pcm	465.072	-0.277645	0.17772	-1.56226	0.118227	0.578676
spd-2	95.3367	0.382929	0.245163	1.56194	0.118303	0.578756
CG6689	144.87	0.350143	0.224243	1.56145	0.118419	0.579029
CG17078	163.306	0.359324	0.230243	1.56063	0.11861	0.579674
Tom70	390.979	0.266098	0.170604	1.55974	0.11882	0.580408
CG14544	50.8704	-0.539902	0.346508	-1.55812	0.119204	0.580924
CG33958	6.30193	-2.03074	1.30374	-1.55763	0.11932	0.580924
Coq2	142.388	0.349144	0.22402	1.55854	0.119105	0.580924
Cwc25	247.29	-0.276065	0.177105	-1.55876	0.119053	0.580924
dpy	163.004	0.378337	0.242764	1.55846	0.119125	0.580924
Jheh1	5771.62	0.162894	0.104602	1.55728	0.119405	0.580924
l(3)72Dp	1245.36	0.195547	0.125561	1.55738	0.11938	0.580924
SdhC	2511.85	-0.19147	0.122901	-1.55792	0.119252	0.580924
Gad1	9.3475	-1.28004	0.82215	-1.55695	0.119483	0.581012
Phb2	2615.22	0.189128	0.121513	1.55644	0.119604	0.581308
CG10431	45.9652	0.508334	0.327106	1.55403	0.120176	0.581471
CG32100	127.747	-0.330097	0.212164	-1.55586	0.119742	0.581471
[truncated: 10,677 more rows]

## Sheet: Sheet 2
id	baseMean	log2FoldChange	lfcSE	stat	pvalue	padj
CG43680	20.1571	7.90708	1.28436	6.15645	7.43929e-10	1.64104e-07
CG14963	8.36068	5.7153	1.73977	3.28508	0.00101953	0.0314146
CG33679	7.33454	5.43405	1.49185	3.6425	0.000269999	0.0120766
pre-rRNA:CR45845	6845.11	5.28466	0.954974	5.53382	3.13326e-08	4.90506e-06
CG13947	22.8047	5.22118	0.883534	5.90942	3.43313e-09	6.66439e-07
Muc11A	150.884	5.03676	1.51364	3.32757	0.00087606	0.0279705
PPO2	67.7284	4.76465	0.630007	7.56286	3.94307e-14	1.59464e-11
Cyp6a8	51.4741	4.47088	0.490321	9.11827	7.63309e-20	6.1739e-17
CG8708	10.022	4.42896	1.11845	3.95991	7.49783e-05	0.00438397
Dscam4	79.4925	4.40168	0.40314	10.9185	9.40394e-28	1.52124e-24
lectin-24Db	12.9243	4.38154	1.04849	4.1789	2.92917e-05	0.00198815
mthl2	12.9198	4.36831	1.19796	3.64646	0.000265874	0.0119471
PPO1	93.6434	4.14012	0.47334	8.7466	2.19868e-18	1.52431e-15
frm	22.8231	4.11182	0.857025	4.79779	1.60428e-06	0.000181059
CG18095	10.165	4.00438	1.11129	3.60335	0.000314145	0.0133148
Shawl	46.857	3.85465	0.494135	7.8008	6.15164e-15	2.71399e-12
eater	14.3276	3.69722	0.822022	4.49771	6.86902e-06	0.000595274
CG30054	9.23181	3.578	0.977815	3.65918	0.000253025	0.0115298
CG4650	143.142	3.44827	0.280114	12.3103	7.97571e-35	2.58041e-31
Ance-5	11.1478	3.39654	1.08538	3.12935	0.00175195	0.0452247
Hml	231.933	3.3411	0.706235	4.73086	2.23571e-06	0.000233331
CG4259	19.0816	3.13247	0.820722	3.81673	0.000135234	0.00717257
CG1092	15.2478	3.10945	0.87306	3.56156	0.000368663	0.0146649
Col4a1	239.92	2.85234	0.785529	3.63111	0.000282203	0.0124503
tut	16.4976	2.74856	0.658284	4.17533	2.97549e-05	0.00200556
E(spl)m6-BFM	120.634	2.74635	0.528143	5.20002	1.99267e-07	2.80303e-05
CG4950	22.4507	2.70348	0.818544	3.30279	0.000957273	0.0299719
Scp2	40.5598	2.62851	0.672057	3.91114	9.18626e-05	0.00518383
NimC1	39.1873	2.58865	0.795888	3.25253	0.00114382	0.034055
CG3168	127.72	2.54989	0.397857	6.40907	1.46408e-10	3.46593e-08
vkg	146.698	2.49789	0.488347	5.11498	3.1377e-07	4.0606e-05
CG43773	88.0459	2.42572	0.330892	7.33085	2.28694e-13	8.22112e-11
Sr-CI	40.5899	2.25923	0.555187	4.06931	4.7152e-05	0.0029337
Cp18	17.3899	2.24861	0.666332	3.3746	0.000739224	0.0246561
Mur18B	51.761	2.24257	0.694602	3.22857	0.00124412	0.0363718
Cyp6w1	1269.13	2.19063	0.264882	8.27024	1.33694e-16	6.48816e-14
Mal-B2	77.989	2.06186	0.569327	3.62157	0.000292821	0.0126881
CG34457	62.1095	1.82987	0.466248	3.92466	8.68525e-05	0.00492977
Bace	157407	1.77288	0.104076	17.0344	4.56084e-65	4.42675e-61
CG8908	33.0512	1.74964	0.523909	3.33958	0.000839037	0.0273507
CG30503	41.7163	1.73668	0.502449	3.45643	0.000547376	0.0196772
Pxn	51.0206	1.72147	0.494406	3.48189	0.000497881	0.018099
GstE1	1892.68	1.71346	0.300728	5.6977	1.21432e-08	2.10468e-06
CG31324	339.624	1.67684	0.303377	5.52726	3.25279e-08	5.01136e-06
CG31705	307.327	1.63827	0.218424	7.50042	6.36128e-14	2.37472e-11
CG3635	245.429	1.62189	0.194202	8.35157	6.73634e-17	3.44121e-14
Ptr	79.388	1.59612	0.400131	3.98899	6.63541e-05	0.00392703
Jon25Bii	54061.1	1.59428	0.231702	6.88072	5.95504e-12	1.69999e-09
CG31445	42.247	1.58852	0.443257	3.58375	0.000338691	0.0138123
Cyp6a9	1253.21	1.56263	0.156541	9.98226	1.82267e-23	1.96564e-20
CG9825	3043.28	1.5525	0.185776	8.35688	6.44004e-17	3.44121e-14
Cyp6a23	3616.24	1.49504	0.127808	11.6975	1.31197e-31	3.18349e-28
CG5945	136.094	1.48507	0.376583	3.94354	8.0286e-05	0.00461098
CG6908	1581.68	1.40903	0.201278	7.00044	2.55168e-12	7.50502e-10
lncRNA:CR44775	41.1085	1.38771	0.417895	3.32072	0.000897849	0.0284788
Cyp6a2	151.651	1.37813	0.421	3.27348	0.00106233	0.0324245
Cyp12d1-d	1470.35	1.36874	0.203245	6.73445	1.64556e-11	4.43662e-09
Mpcp1	56.6247	1.36095	0.303477	4.48451	7.30802e-06	0.000622208
Ppn	587.282	1.32395	0.226315	5.85004	4.91462e-09	9.3532e-07
CG31886	1137.06	1.3201	0.232455	5.67896	1.35516e-08	2.30711e-06
lncRNA:CR44938	55.0091	1.29907	0.401064	3.23907	0.0011992	0.0353781
CG10183	61.0346	1.27479	0.344075	3.70497	0.000211415	0.0100097
CG45087	601.916	1.26033	0.191294	6.58847	4.44396e-11	1.10598e-08
Pepck1	601.916	1.26033	0.191294	6.58847	4.44396e-11	1.10598e-08
CG15254	982.514	1.25265	0.184749	6.78028	1.19943e-11	3.32619e-09
lncRNA:CR44145	148.449	1.24333	0.20736	5.99601	2.02225e-09	4.17615e-07
Jon25Bi	76389.3	1.22543	0.229436	5.34106	9.24053e-08	1.35892e-05
CG43894	60.7234	1.2062	0.372836	3.23519	0.0012156	0.0356454
Ugt37A3	2200.14	1.19156	0.225624	5.28119	1.2835e-07	1.85935e-05
CG12490	775.096	1.18711	0.165892	7.15596	8.30891e-13	2.68821e-10
Cyp6a20	194.021	1.15029	0.183558	6.26664	3.68924e-10	8.52565e-08
CG33978	64.7941	1.12287	0.342951	3.27413	0.00105988	0.0324245
CG11147	406.621	1.12231	0.312631	3.58988	0.000330826	0.0136929
Zip89B	571.507	1.11136	0.265162	4.19123	2.7744e-05	0.00192345
CG10237	247.109	1.10423	0.291485	3.7883	0.000151684	0.00783107
CG32694	313.092	1.03417	0.288346	3.58658	0.000335043	0.0137793
EbpIII	2440.38	1.01195	0.218146	4.63884	3.50375e-06	0.000336707
CG9416	495.733	1.00731	0.186735	5.39436	6.87665e-08	1.02684e-05
CG10621	1728.42	-1.03527	0.229842	-4.50426	6.66057e-06	0.000586833
CG15629	49.8796	-1.04707	0.333586	-3.13882	0.00169632	0.044054
Cyp9c1	938.404	-1.10114	0.121386	-9.07144	1.17454e-19	8.76933e-17
CG32302	1036.51	-1.10798	0.235161	-4.71161	2.45773e-06	0.00025172
E(spl)m3-HLH	90.3647	-1.10989	0.268152	-4.13905	3.4874e-05	0.00227173
Sox21a	189.56	-1.16225	0.288592	-4.0273	5.64202e-05	0.00344412
CG31704	449.521	-1.17036	0.227386	-5.14703	2.64638e-07	3.61772e-05
RhoGAP54D	85.6345	-1.18144	0.373857	-3.16015	0.0015769	0.042515
KCNQ	1846.19	-1.18213	0.15648	-7.55452	4.20399e-14	1.63216e-11
CG44013	583.058	-1.19593	0.267345	-4.47335	7.70041e-06	0.000644312
CG42747	37.618	-1.21909	0.37366	-3.26258	0.00110405	0.0333829
phr	252.052	-1.22574	0.172345	-7.11215	1.14253e-12	3.57722e-10
sbm	2122.59	-1.26292	0.114957	-10.9861	4.45843e-28	8.65471e-25
Dhc62B	62.7049	-1.2979	0.381387	-3.40311	0.000666242	0.0227695
CG17145	40.1148	-1.36607	0.432667	-3.15731	0.0015923	0.0426937
asRNA:CR45133	213.321	-1.37903	0.268864	-5.1291	2.91129e-07	3.90163e-05
whd	10787.5	-1.4293	0.429851	-3.32512	0.000883816	0.0281256
Thor	10891	-1.44451	0.237065	-6.09332	1.10593e-09	2.38536e-07
Amy-d	90947.5	-1.47191	0.2015	-7.30476	2.77764e-13	9.62851e-11
CG6271	134.391	-1.50785	0.428562	-3.51839	0.000434169	0.0164611
CG6277	1140.23	-1.52677	0.303822	-5.0252	5.02905e-07	6.42263e-05
CG33926	4656.6	-1.57271	0.180002	-8.73719	2.38988e-18	1.54641e-15
CG12970	56.1956	-1.58944	0.424841	-3.74126	0.0001831	0.00906717
Ilp3	87.5991	-1.61648	0.344624	-4.69056	2.72462e-06	0.000272631
Cyp4ac2	77.771	-1.70372	0.408856	-4.16703	3.0859e-05	0.00206564
CG18179	2057.95	-1.72971	0.28005	-6.17643	6.55656e-10	1.47995e-07
lncRNA:CR45793	47.0617	-1.79068	0.399193	-4.48575	7.26589e-06	0.000622208
Npc2c	121.499	-1.79076	0.349239	-5.12761	2.93446e-07	3.90163e-05
Try29F	337.832	-1.84368	0.171195	-10.7695	4.79726e-27	6.65175e-24
metro	54.0002	-1.92982	0.345733	-5.58184	2.37985e-08	3.84981e-06
CG5111	25.7141	-1.95531	0.51764	-3.77736	0.000158497	0.00809671
dpr10	26.8841	-1.95962	0.507586	-3.86067	0.000113075	0.00620057
CG42807	1845.22	-1.97011	0.293151	-6.72045	1.8117e-11	4.75252e-09
CG18180	64813.7	-1.98341	0.193981	-10.2248	1.53544e-24	1.86288e-21
CG11068	18.8557	-2.07716	0.578368	-3.59141	0.000328891	0.0136929
Cyp4p1	1214.67	-2.12333	0.274604	-7.73235	1.05575e-14	4.45527e-12
CG15431	124.824	-2.63104	0.278451	-9.44883	3.42623e-21	3.02318e-18
CG30090	41.5029	-2.99524	0.539826	-5.54853	2.88081e-08	4.5838e-06
CG42566	8.91962	-3.47977	1.01494	-3.42857	0.000606779	0.0211257
CG43055	2339.32	-3.72335	0.232215	-16.0341	7.3849e-58	3.58389e-54
Cyp6g2	11.2722	-3.796	1.0762	-3.52723	0.000419928	0.0161739
Spn47C	15.3463	-3.98598	0.900013	-4.42881	9.47565e-06	0.000766422
CG32368	2224.48	-4.10333	0.517242	-7.9331	2.1375e-15	9.87933e-13
CG43795	6.12535	-4.88986	1.42971	-3.42019	0.000625775	0.0215382
CG18278	8.06745	-6.28743	1.39639	-4.50265	6.71116e-06	0.000586833
lncRNA:CR44915	19.251	-7.54295	1.27184	-5.93075	3.01559e-09	5.97334e-07
