# Supplementary material for: The Drosophila G protein-coupled receptor, GulpR, is essential for lipid mobilization in response to nutrient-limitation
Source: PLoS Genet. 2025 Dec 12;21(12):e1011982. doi: 10.1371/journal.pgen.1011982 (PMC12711087; doi:10.1371/journal.pgen.1011982)
Supplement: S3 Table — (XLSX) [file pgen.1011982.s010.xlsx]

## Sheet: Title
S3 Table: Primers used in qRT-PCR experiments
Sheet 1: Primer list

## Sheet: Sheet1
Name	Target	Sequence 5' to 3'
Actin Fwd	Internal control for qRT PCR	GCGTCGGTCAATTCAATCTT
Actin Rev	Internal control for qRT PCR	AAGCTGCAACCTCTTCGT
GulpR1 Fwd	GPCR GulpR Exon 2	AAGGATGTGCCCGACAAATATG
GulpR2 Rev	GPCR GulpR Exon 2	CACTAAGTCGCTCCATGTCAAC
GulpR3 Fwd	GPCR GulpR Exon 3	CGGAATGGTTATTGCCCTGC
GulpR4 Rev	GPCR GulpR Exon 4	TGTACTCCTGCATGTCGT
Tk Fwd	tachykinin	TACAAGCGTGCAGCTCTCTC
Tk Rev	tachykinin	CTCCAGATCGCTCTTCTTGC
NPF Fwd	Neuropeptide F	CTCCGCGAAAGAACGATGTCAACAC
NPF Rev	Neuropeptide F	CCTCAGGATATCCATCAGCGATCCG
Dh31 Fwd	Diuretic hormone 31	TCCTCCTCTTCTGCCTCTTG
Dh31 Rev	Diuretic hormone 31	GCACCTCCTCCAGTTCGTT
Akh Fwd	Adipokinetic hormone	TTTCGAGACACAGCAGGGCA
Akh Rev	Adipokinetic hormone	GGTGCTTGCAGTCCAGAAA
Bmm Fwd	Brummer lipase	AGTCGACATTCGTGGTTTCC
Bmm Rev	Brummer lipase	AGCTCAAAGCGTCCTTTCTG
PGRP-LC Fwd	PGRP-LC receptor	CACGCAGGGTATTGGCAGCATC
PGRP-LC Rev	PGRP-LC receptor	CCTCGCCCCGGTTTCCACTTG
Rel Fwd	Relish	AGACAGAGCGTGAGGCCAAG
Rel Rev	Relish	GACGATGCGAAGCTCTCCAG
Dpt Fwd	Diptericin	AGGTGTGGACCAGCGACAA
Dpt Rev	Diptericin	TGCTGTCCATATCCTCCATTCA
Eip74EF Fwd	Ecdysone-induced gene 74B	TTTCATCAAGTGGACGAACCGGGA
Eip74EF Rev	Ecdysone-induced gene 74B	CATGTCCGGCTTGTTCTTGTGCAT
Eip75B Fwd	Ecdysone-induced gene 75B	GCGGTCCAGAATCAGCAG
Eip75B Rev	Ecdysone-induced gene 75B	GAGGATGTGGAGGAGGATGA
Rp49 Fwd	Ribosomal protein 49	TACAGGCCCAAGATCGTGAAG
Rp49 Rev	Ribosomal protein 49	GACGCACTCTGTTGTCGATACC
				Not good
			Will order later
			Will order later
			Will order later
			Will order later
			Will order later
			Will order later
